# Supplementary material for: Causal analysis approaches in Ingenuity Pathway Analysis
Source: Bioinformatics. 2013 Dec 13;30(4):523–30. doi: 10.1093/bioinformatics/btt703 (PMC3928520; doi:10.1093/bioinformatics/btt703)
Supplement: Supplementary Data [file supp_btt703_TNF_10_datasets_table.xlsx]

## Sheet: TNF z-score summary
Accession	Species	Cells	Time point	TNF Concentration	Description	TNF z-score	TNF's rank among all upstream regulators	Platform	Short name of dataset
GSE12697	Mouse	Fibroblast cell line	1 hour	5 ng/ml	Mouse 3T3 fibroblasts with 5 ng/ml TNF for 1 hour	6.426	1	Affymetrix Mouse Gene 1.0 ST Array	GSE12697 Mouse Fibroblast cell line
GSE14402	Rat	Chondrocytes	24 hours	30 ng/ml	Rat Primary chondrocytes (from femoral condyles of neonatal rats) treated with TNF (30 ng/ml) for 24 hr	8.701	1	Affymetrix Rat Genome 230 2.0 Array	GSE14402 Rat Chondrocytes
GSE15062	Mouse	Smooth muscle	24 hours	1 ng/ml	Mouse smooth muscle cells exposed to 1 ng/mL TNF for 24 hrs	5.739	1	Affymetrix Mouse Genome 430 2.0 Array	GSE15062 Mouse Smooth muscle
GSE19272	Mouse	Hepatocytes	4 hours	2 ng/ml	Mouse primary heptocytes treated with TNF (2 ng/ml) for 4 hrs	5.029	1	Affymetrix Mouse Genome 430 2.0 Array	GSE19272 Mouse Hepatocytes
GSE23153	Rat	Aorta	24 hours	5 ng/ml	Rat aortic rings in collagen exposed to 5 ng/mL TNF for 24 hrs	6.962	2	Affymetrix Rat Gene 1.0 ST Array	GSE23153 Rat Aorta
GSE24070	Bovine	Chromaffin cells	6 hours	10 nM	Cow chromaffin cells (adrenal gland) exposed to 10 nM TNF for 6 hrs	7.069	1	Affymetrix Bovine Genome Array	GSE24070 Bovine Chromaffin cells
GSE2639	Human	HUVEC	5 hours	2 ng/ml	Human HUVECs exposed to 2 ng/ml TNF for 5 hrs	7.932	1	Affymetrix Human Genome U133A Array	GSE2639 Human HUVEC
GSE40548	Human	Neutrophils	1 hour	10 ng/ml	Human neutrophils exposed to TNF (10 ng/mL) in vitro for 1 hr (RNA-Seq)	8.056	1	Illumina HiSeq 2000 (Homo sapiens)	GSE40548 Human Neutrophils
GSE4518	Mouse	Endothelial	4 hours	20 ng/ml	Mouse (wildtype newborn) endothelial cells treated with 20 ng/mL TNF for 4 hours	4.621	3	Affymetrix Mouse Genome 430 2.0 Array	GSE4518 Mouse Endothelial
GSE47897	Human	Monocyte cell line	24 hours	10 ng/ml	Human monocyte cell line U937 exposed to TNF (10 ng/ml) for 24h	4.624	1	Agilent-014850 Whole Human Genome Microarray 4x44K G4112F	GSE47897 Human Monocyte cell line

## Sheet: Comparison of Ranks of top 5
Experiment	TNF	lipopolysaccharide	IL1B	NFkB (complex)	IFNG	poly rI:rC-RNA	RELA	5-O-mycolyl-beta-araf-(1->2)-5-O-mycolyl-alpha-araf-(1->1')-glycerol	F2	NFKB1	Salmonella enterica serotype abortus equi lipopolysaccharide
GSE12697 Mouse Fibroblast cell line	1	2	3	5	4
GSE14402 Rat Chondrocytes	1	2	3	5	4
GSE15062 Mouse Smooth muscle	1	3	4		2	5
GSE19272 Mouse Hepatocytes	1	4	3			5	2
GSE23153 Rat Aorta	2	1	3	5		4
GSE24070 Bovine Chromaffin cells	1	2	5	3	4
GSE2639 Human HUVEC	1	2	4	3	5
GSE40548 Human Neutrophils	1	2	4	3							5
GSE4518 Mouse Endothelial	3			4			1		2	5
GSE47897 Human Monocyte cell line	1	4		2			5	3
The numbers are the z-score ranks (top 5 only for each)

## Sheet: TNF target summary (alphabetic)
In TNF prediction	Log Ratio_GSE12697 Mouse Fibroblast cell line	Log Ratio_GSE12697 Mouse Fibroblast cell line	Log Ratio_GSE12697 Mouse Fibroblast cell line	Log Ratio_GSE12697 Mouse Fibroblast cell line	Log Ratio_GSE12697 Mouse Fibroblast cell line	Log Ratio_GSE12697 Mouse Fibroblast cell line	Log Ratio_GSE12697 Mouse Fibroblast cell line	Log Ratio_GSE12697 Mouse Fibroblast cell line	Log Ratio_GSE12697 Mouse Fibroblast cell line	Log Ratio_GSE12697 Mouse Fibroblast cell line	P-value_GSE12697 Mouse Fibroblast cell line	P-value_GSE14402 Rat Chondrocytes	P-value_GSE15062 Mouse Smooth muscle	P-value_GSE19272 Mouse Hepatocytes	P-value_GSE23153 Rat Aorta	P-value_GSE24070 Bovine Chromaffin cells	P-value_GSE2639 Human HUVEC	P-value_GSE40548 Human Neutrophils	P-value_GSE4518 Mouse Endothelial	P-value_GSE47897 Human Monocyte cell line	Location	Type(s)	Biomarker Application(s)	Drug(s)	Entrez Gene ID for Human	Entrez Gene ID for Mouse	Entrez Gene ID for Rat	Entrez Gene Name	Affymetrix(A1)	Affymetrix(A2)	Affymetrix(A3)	Affymetrix(A4)	Affymetrix(A5)	Affymetrix(A6)	Affymetrix(A7)	Gene symbol -- human (Hugo / HGNC, Entrez Gene)(A8)	Affymetrix(A9)	Agilent(A10)
1100001G20Rik	0.167	0.357	-1.42	-0.03	-0.215	0.159			-0.539		0.364	0.24	0.0172	0.916	0.173	0.231			0.558		Extracellular Space	other				66107	360228	RIKEN cDNA 1100001G20 gene	10379736	1393260_at	1434484_at	1434484_at	10736875	Bt.9675.1.S1_at	--	--	1434484_at	--
AATK	0.263	0.281	0.266	0.288	-0.236	-0.684	-0.13		-2.144		0.125	0.1	0.493	0.573	0.0537	0.00143	0.631		0.00311		Cytoplasm	kinase			9625	11302	690853	apoptosis-associated tyrosine kinase	10393668	1385333_at	1416936_at	1416936_at	10749533	Bt.16709.1.A1_at	205986_at	--	1416936_at	--
ABCA1	0.03	1.361	0.31	0.579	0.346		0.402		0.193		0.699	0.0154	0.147	0.301	0.00114		0.386		0.729		Plasma Membrane	transporter		probucol	19	11303	313210	ATP-binding cassette, sub-family A (ABC1), member 1	10512949	1394490_at	1421840_at	1421839_at	10876769	--	203505_at	--	1421840_at	--
Abcb1b	0.021	2.657	0.357	2.269	1.01				1.454		0.926	0.00767	0.355	0.0534	6.14e-06				0.0463		Plasma Membrane	transporter				18669	24646	ATP-binding cassette, sub-family B (MDR/TAP), member 1B	10519555	1370583_s_at	1418872_at	1446701_at	10853324	--	--	--	1446701_at	--
ABCC3	0.161	0.317	1.322	0.269	0.06	0.583	-0.48		-2.252		0.174	0.0722	0.0259	0.539	0.503	0.00278	0.116		0.101		Plasma Membrane	transporter	diagnosis,prognosis		8714	76408	140668	ATP-binding cassette, sub-family C (CFTR/MRP), member 3	10389894	1369698_at	1428988_at	1428988_at	10746293	Bt.9593.1.S1_at	209641_s_at	--	1428988_at	--
ABCD2	-0.356	0.107	1.09	2.277	-0.057		0.462		1.915		0.308	0.521	0.235	0.0458	0.567		0.232		0.0369		Cytoplasm	transporter			225	26874	84356	ATP-binding cassette, sub-family D (ALD), member 2	10431697	1368561_at	1438431_at	1456812_at	10906428	--	207583_at	--	1438431_at	--
ABR	-0.062	0.063		1.785	-0.016	0.122	0.887		0.808	0.191	0.485	0.521		0.0485	0.822	0.148	0.00641		0.0965	0.173	Cytoplasm	other			29	109934	287537	active BCR-related	10388545	1373215_at	--	1433477_at	10736520	Bt.1072.1.S1_at	212895_s_at	--	1433477_at	A_23_P503182
ABTB2	-0.063	-0.401	-0.463	0.796	-0.08	1.23	0.545		1.21	0.166	0.429	0.0379	0.307	0.161	0.455	0.0016	0.0312		0.213	0.246	Other	other			25841	99382	171440	ankyrin repeat and BTB (POZ) domain containing 2	10474181	1368111_at	1433454_at	1433454_at	10838170	Bt.26223.1.S1_at	213497_at	--	1444771_at	A_23_P356616
ACACA	-0.201	-0.098	-0.365	0.485	0.066	0.084	-0.984		1.742	-0.106	0.268	0.709	0.108	0.346	0.412	0.378	0.0831		0.00487	0.46	Cytoplasm	enzyme			31	107476	60581	acetyl-CoA carboxylase alpha	10379820	1370893_at	1427595_at	1434185_at	10736957	Bt.4735.1.S2_at	212186_at	--	1427595_at	A_32_P65157
ACAN	0.173	-0.604	-1.176	-0.39	0.048	0.11	-0.211		-0.827		0.47	0.354	0.0215	0.518	0.623	0.384	0.505		0.256		Extracellular Space	other	unspecified application		176	11595	58968	aggrecan	10554249	1368836_a_at	1449827_at	1449827_at	10708021	Bt.4953.1.S1_at	207692_s_at	--	1449827_at	--
ACSL1	-0.033	-0.592	-0.281	-2.829	0.133	-0.022	0.305		-1.08	0.451	0.69	0.667	0.258	0.081	0.368	0.742	0.205		0.0328	0.0303	Cytoplasm	enzyme	unspecified application		2180	14081	25288	acyl-CoA synthetase long-chain family member 1	10571657	1370939_at	1460316_at	1447355_at	10791698	Bt.24210.1.S1_at	207275_s_at	--	1450643_s_at	A_23_P110212
ACTA1	0.334	-0.334	-0.64	0.534	0.091	0.105	-0.014		2.058		0.0915	0.0266	0.0787	0.294	0.451	0.236	0.969		0.0226		Cytoplasm	other			58	11459	29437	actin, alpha 1, skeletal muscle	10582592	1369928_at	1427735_a_at	1427735_a_at	10811824	AFFX-Bt-actin-M_at	203872_at	--	1427735_a_at	--
ADAMTS4	0.727	0.123		-0.814	1.45	0.695			-0.233		0.0405	0.568		0.0644	4.15e-06	0.00129			0.733		Extracellular Space	peptidase			9507	240913	66015	ADAM metallopeptidase with thrombospondin type 1 motif, 4	10351551	1393730_at	--	1452595_at	10765534	Bt.15675.1.S1_at	--	--	1452595_at	--
ADAMTS5	-0.034	1.046	-0.607	1.097	0.552	0.104	-0.21		-0.94		0.93	0.0155	0.558	0.412	0.000498	0.202	0.34		0.327		Extracellular Space	peptidase			11096	23794	304135	ADAM metallopeptidase with thrombospondin type 1 motif, 5	10440534	1384724_at	1456969_at	1422561_at	10752852	Bt.13108.1.A1_at	219935_at	--	1422561_at	--
ADAMTS7	-0.005	0.087		1.854	1.14	-0.026	0.174		0.017	-0.345	0.964	0.495		0.107	2.79e-07	0.765	0.586		0.991	0.118	Extracellular Space	peptidase			11173	108153	315879	ADAM metallopeptidase with thrombospondin type 1 motif, 7	10587748	1374849_at	--	1452339_at	10912174	Bt.25220.1.A1_at	220705_s_at	--	1452339_at	A_23_P11005
ADM	1.29	1.526	0.508	-0.693	1.49	-0.126	-0.706		0.305	-0.428	0.00125	0.0111	0.477	0.379	6.35e-05	0.485	0.0177		0.671	0.482	Extracellular Space	other	prognosis,unspecified application		133	11535	25026	adrenomedullin	10556297	1387219_at	1416077_at	1416077_at	10709875	Bt.2047.1.S1_at	202912_at	--	1447839_x_at	A_23_P127948
ADORA1	0.041	0.21		-3.265	0.178	-0.045	-0.412		-1.387		0.569	0.0565		0.000685	0.222	0.562	0.31		0.154		Plasma Membrane	G-protein coupled receptor		adenosine, dyphylline, aminophylline, clofarabine, theophylline, pentoxifylline, caffeine, theobromine, tecadenoson	134	11539	29290	adenosine A1 receptor	10357878	1387721_at	--	1435495_at	10767771	Bt.4496.1.S1_at	205481_at	--	1427331_at	--
ADORA2A	-0.002	0.412	-0.265	-1.892	1.61		-0.097		-1.808	0.244	0.982	0.186	0.134	0.00992	3.29e-05		0.666		0.141	0.128	Plasma Membrane	G-protein coupled receptor	unspecified application	adenosine, istradefylline, dyphylline, aspirin/butalbital/caffeine, acetaminophen/caffeine/dihydrocodeine, acetaminophen/aspirin/caffeine, caffeine/ergotamine, aspirin/caffeine/propoxyphene, aspirin/butalbital/caffeine/codeine, aspirin/caffeine/dihydrocodeine, binodenoson, regadenoson, acetaminophen/butalbital/caffeine, aminophylline, aspirin/caffeine/orphenadrine, clofarabine, acetaminophen/buta…	135	11540	25369	adenosine A2a receptor	10364030	1368300_at	1427519_at	1427519_at	10832577	--	205013_s_at	--	1460710_at	A_23_P109436
ADORA2B	0.548	0.051	-1.223	2.493	0.236	0.017	-0.209		0.907		0.0274	0.808	0.18	0.0103	0.0392	0.862	0.459		0.667		Plasma Membrane	G-protein coupled receptor		adenosine, enprofylline, dyphylline, aminophylline, theophylline, caffeine	136	11541	29316	adenosine A2b receptor	10376832	1387395_at	1434430_s_at	1434431_x_at	10734291	Bt.9239.1.S1_at	205891_at	--	1434431_x_at	--
ADRB1	0.082	0.002		0.209	0.092	0.017	-0.008		-2.924		0.506	0.987		0.505	0.232	0.801	0.994		0.00738		Plasma Membrane	G-protein coupled receptor	prognosis,unspecified application	articaine/epinephrine, bupivacaine/epinephrine, carteolol, dipivefrin, epinephrine/prilocaine, epinephrine/lidocaine, KUL 7211, PYM-50018, nebivolol, bopindolol, latanoprost/timolol, bisoprolol/hydrochlorothiazide, amiodarone, carvedilol, ephedrine, guanethidine, levalbuterol, propranolol, betaxolol, pindolol, esmolol, atenolol, bupranolol, metoprolol, alprenolol, dorzolamide/timolol, levobetaxol…	153	11554	24925	adrenoceptor beta 1	10464167	1369806_at	--	1423420_at	10716262	Bt.27278.1.S1_at	208214_at	--	1423420_at	--
ADRB2	-0.002	-0.171		-2.145	-0.02	-0.087	-0.038		-1.87	-0.658	0.99	0.498		0.0439	0.811	0.268	0.843		0.0225	0.00733	Plasma Membrane	G-protein coupled receptor	diagnosis,efficacy,unspecified application	articaine/epinephrine, bupivacaine/epinephrine, carteolol, dipivefrin, meluadrine, epinephrine/prilocaine, epinephrine/lidocaine, KUR 1246, KUL 7211, arformoterol, indacaterol, PYM-50018, budesonide/formoterol, nebivolol, vilanterol, formoterol/mometasone furoate, latanoprost/timolol, fluticasone/salmeterol, ipratropium/albuterol, carvedilol, ephedrine, guanethidine, levalbuterol, propranolol, pi…	154	11555	24176	adrenoceptor beta 2, surface	10459288	1369115_at	--	1437302_at	10804774	Bt.100.1.S1_at	206170_at	--	1437302_at	A_23_P145024
AGTR1	-0.07	1.398		-0.725	0.136	-0.468	0.267		-0.813		0.441	0.0435		0.0603	0.162	0.0383	0.406		0.365		Plasma Membrane	G-protein coupled receptor		amlodipine/olmesartan medoxomil, olmesartan, amlodipine/valsartan/hydrochlorothiazide, amlodipine/telmisartan, aliskiren/valsartan, azilsartan medoxomil, amlodipine/olmesartan medoxomil/hydrochlorothiazide, azilsartan medoxomil/chlorthalidone, amlodipine/valsartan, losartan/hydrochlorothiazide, valsartan/hydrochlorothiazide, candesartan, candesartan cilexetil, olmesartan medoxomil, irbesartan, lo…	185	11607	24180	angiotensin II receptor, type 1	10404376	1384240_at	--	1436739_at	10798194	Bt.4539.1.S1_at	205357_s_at	--	1436739_at	--
ALAD	-0.144	-0.231	-0.25	0.219	-0.056	-0.101	-1.43		-0.452	-0.224	0.284	0.0517	0.124	0.45	0.498	0.477	0.0335		0.455	0.213	Cytoplasm	enzyme		delta-aminolevulinic acid	210	17025	25374	aminolevulinate dehydratase	10513608	1367720_at	1424877_a_at	1424877_a_at	10877433	Bt.9585.1.S1_at	218489_s_at	--	1424877_a_at	A_23_P217114
ALDH3A1	0.149	1.619		0.011	0.41	-0.02	0.894		-0.525		0.402	4.89e-05		0.995	0.00977	0.809	0.0985		0.735		Cytoplasm	enzyme	diagnosis,unspecified application		218	11670	25375	aldehyde dehydrogenase 3 family, member A1	10376765	1368130_at	--	1418752_at	10734228	Bt.13116.1.S1_at	205623_at	--	1418752_at	--
ANGPT1	-0.063	0.965	-0.274	2.577	2.3	0.07	-0.401		-0.024		0.869	0.262	0.372	0.0146	1.14e-07	0.365	0.511		0.982		Extracellular Space	growth factor	disease progression,efficacy,prognosis		284	11600	89807	angiopoietin 1	10428376	1381487_at	1439066_at	1439066_at	10903529	Bt.1246.1.S1_at	205609_at	--	1421441_at	--
ANGPT2	-0.013	-0.166	-0.973	3.208	-0.113	0.02	-0.508		0.179		0.897	0.616	0.214	0.0254	0.192	0.898	0.0946		0.816		Extracellular Space	growth factor	diagnosis,efficacy,prognosis,unspecified application		285	11601	89805	angiopoietin 2	10577315	1374207_at	1459636_at	1459636_at	10789291	Bt.137.1.S1_at	205572_at	--	1459636_at	--
ANGPTL4	0.223	2.047	1.033	-0.31	0.282	-0.153	-0.567		-0.802		0.0393	0.0401	0.385	0.638	0.117	0.196	0.122		0.149		Extracellular Space	other			51129	57875	362850	angiopoietin-like 4	10450038	1388924_at	1417130_s_at	1453410_at	10901166	Bt.4816.1.S1_at	221009_s_at	--	1453410_at	--
APBA3	-0.054	0.2	0.118	0.004	0.108	0.051	2.41		0.161	0.321	0.469	0.0733	0.483	0.988	0.129	0.678	0.00183		0.58	0.0929	Cytoplasm	transporter			9546	57267	83611	amyloid beta (A4) precursor protein-binding, family A, member 3	10365056	1368389_at	1416182_at	1416182_at	10900250	Bt.2061.1.S1_at	205146_x_at	--	1416182_at	A_23_P67555
AQP3	0.328	0.036	1.338	1.293	-0.024	-0.092	-0.47		1.715		0.0933	0.845	0.0263	0.0179	0.794	0.766	0.387		0.0495		Plasma Membrane	transporter			360	11828	65133	aquaporin 3 (Gill blood group)	10512156	1387100_at	1447727_at	1422007_at	10876069	Bt.23516.1.S1_at	203747_at	--	1450460_at	--
ASGR1	0.073	0.593	0.819	-0.292	1.03	0.072	-0.148		1.136	0.146	0.391	0.228	0.0425	0.312	0.000172	0.466	0.635		0.367	0.72	Plasma Membrane	transmembrane receptor			432	11889	24210	asialoglycoprotein receptor 1	10377751	1370149_at	1421944_a_at	1421944_a_at	10735159	Bt.22257.1.S1_at	206743_s_at	--	1421944_a_at	A_23_P118722
ASS1	0.063	2.116	-0.2	-0.247	1.76	-0.127	0.26		-0.135	-0.115	0.606	0.000135	0.45	0.394	4.76e-06	0.479	0.363		0.767	0.425	Cytoplasm	enzyme			445	11898	25698	argininosuccinate synthase 1	10471154	1370964_at	1459937_at	1416239_at	10835355	Bt.1370.1.S1_at	207076_s_at	--	1459937_at	A_23_P31921
ATF3	1.09	0.111		-0.133	-0.073	0.904	1.11		-0.678	1.394	0.016	0.595		0.699	0.566	0.000442	0.000896		0.383	0.0262	Nucleus	transcription regulator	unspecified application		467	11910	25389	activating transcription factor 3	10361091	1369268_at	--	1449363_at	10770710	Bt.18533.1.S1_at	202672_s_at	--	1449363_at	A_23_P34915
ATP1A1	-0.109	0.089	1.868	-0.9	0.126	0.172	0.066		-1.403	0.289	0.363	0.862	0.0239	0.376	0.0865	0.193	0.75		0.208	0.245	Plasma Membrane	transporter		digoxin, omeprazole, trichloromethiazide, ethacrynic acid, bretylium, perphenazine, ouabain, digitoxin	476	11928	24211	ATPase, Na+/K+ transporting, alpha 1 polypeptide	10500685	1371108_a_at	1435920_x_at	1435919_at	10825472	Bt.18949.1.S1_at	220948_s_at	--	1435920_x_at	A_23_P1072
AVP	0.04	-0.121		3.231	-0.087	-0.01	1.86		-0.786	0.151	0.558	0.191		0.00422	0.498	0.894	0.024		0.439	0.609	Extracellular Space	other	diagnosis,efficacy		551	11998	24221	arginine vasopressin	10487685	1387317_at	--	1450794_at	10849915	Bt.184.1.S1_at	207848_at	--	1450794_at	A_23_P109133
B2M	0.116	1.497	0.322	0.184	0.221	0.105	0.244		-0.291	-0.367	0.355	0.0451	0.0389	0.502	0.0132	0.468	0.202		0.3	0.497	Plasma Membrane	transmembrane receptor	disease progression,efficacy,safety,unspecified application		567	12010	24223	beta-2-microglobulin	10475414	1371440_at	1449289_a_at	1452428_a_at	10839232	Bt.5269.1.S1_at	216231_s_at	--	1452428_a_at	A_24_P740662
B4GALT1	-0.144	0.26	0.095	-0.188	0.084	0.517	-1.67		-0.071	0.138	0.195	0.227	0.483	0.563	0.287	0.00118	0.0223		0.791	0.378	Cytoplasm	enzyme	diagnosis		2683	14595	24390	UDP-Gal:betaGlcNAc beta 1,4- galactosyltransferase, polypeptide 1	10512129	1371073_at	1418014_a_at	1418014_a_at	10876045	Bt.5141.1.S2_at	201882_x_at	--	1418014_a_at	A_24_P103803
BCL3	0.823	2.539	2.68	1.431		0.555	0.986	1.416	0.648	1.771	0.00251	0.000303	0.00392	0.0114		0.00194	0.00167	5.34e-05	0.162	0.000461	Nucleus	transcription regulator			602	12051	680611	B-cell CLL/lymphoma 3	10560685	1398482_at	1418133_at	1418133_at	--	Bt.16930.1.A1_at	204908_s_at	BCL3	1418133_at	A_23_P4662
BCL10	0.451	0.424	0.164	0.441	-0.037	0.257	-0.54		1.416	-0.123	0.0108	0.0192	0.463	0.207	0.6	0.0349	0.263		0.00129	0.589	Cytoplasm	transcription regulator			8915	12042	83477	B-cell CLL/lymphoma 10	10496737	1368118_at	1418972_at	1418970_a_at	10819653	Bt.19656.1.S1_at	205263_at	--	1418970_a_at	A_23_P115286
BCL2A1	0.057	-0.078	-1.036	1.445	0.296	0.718	2.91	1.351	-0.461	0.554	0.431	0.554	0.114	0.0787	0.0435	0.00112	1.3e-05	2.76e-05	0.629	0.00738	Cytoplasm	other			597	12044|12045|12047	170929	BCL2-related protein A1	10587690	1368482_at	1437913_at	1419004_s_at	10912112	Bt.7542.1.S1_at	205681_at	BCL2A1	1437913_at	A_23_P152002
BCL2L1	-0.012	-0.163	-1.381	1.613	-0.137	0.01	-1.07		2.022	0.304	0.874	0.209	0.00851	0.388	0.15	0.899	0.453		0.115	0.106	Cytoplasm	other	efficacy,prognosis		598	12048	24888	BCL2-like 1	10488655	1369180_at	1426050_at	1426050_at	10724228	Bt.20313.1.S1_at	206665_s_at	--	1426191_a_at	A_23_P210886
BHLHE40	0.51	0.918	0.484	0.521	0.203	0.194	1.05		-1.896	0.737	0.146	0.112	0.169	0.367	0.103	0.555	0.0127		0.00883	0.0778	Nucleus	transcription regulator			8553	20893	79431	basic helix-loop-helix family, member e40	10540472	1369415_at	1418025_at	1418025_at	10857610	Bt.22344.1.S1_at	201170_s_at	--	1418025_at	A_24_P268676
BID	0.431	0.895	1.471	1.303	0.254		0.096		-0.353	0.263	0.0179	0.00373	0.0116	0.0123	0.028		0.624		0.416	0.16	Cytoplasm	other			637	12122	64625	BH3 interacting domain death agonist	10547531	1369683_at	1448560_at	1417045_at	10865222	--	211725_s_at	--	1447873_x_at	A_23_P154929
BIRC2	0.629	1.059	0.571	1.223	0.177		0.876		0.507	0.07	0.0269	0.0123	0.01	0.0119	0.0426		0.00187		0.191	0.567	Cytoplasm	enzyme			329	11797	60371	baculoviral IAP repeat containing 2	10590791	1368291_at	1418854_at	1418854_at	10914788	--	202076_at	--	1418854_at	A_24_P115774
BIRC3	1.42	2.683	1.099	0.526	1.43	2.81	4.25	3.13	2.156	1.961	0.00146	7.85e-05	0.00147	0.129	3.6e-06	1.21e-05	5.3e-08	0	0.002	2.97e-06	Cytoplasm	enzyme	diagnosis		330	11796	78971	baculoviral IAP repeat containing 3	10590801	1370113_at	1421392_a_at	1421392_a_at	10914799	Bt.9391.2.S1_at	210538_s_at	BIRC3	1421392_a_at	A_23_P98350
BMP2	-0.006	0.698	-0.222	-0.564	0.776	1.16	2.27	2.449	-0.628		0.949	0.00933	0.506	0.142	0.000199	0.000808	8.96e-06	0.00106	0.355		Extracellular Space	growth factor			650	12156	29373	bone morphogenetic protein 2	10476395	1368945_at	1423635_at	1423635_at	10840138	Bt.29956.1.A1_at	205289_at	BMP2	1423635_at	--
BST2	0.108	0.312	1.937	0.069	0.957		-0.299		-0.713	0.152	0.452	0.248	0.000246	0.8	7.54e-05		0.262		0.0981	0.433	Plasma Membrane	other			684	69550	378947	bone marrow stromal cell antigen 2	10579532	1390738_at	1424921_at	1424921_at	10790811	--	201641_at	--	1424921_at	A_23_P39465
BTG2	1.66	0.977	0.468	-0.17	0.187	0.552	0.261	1.371	-0.778	0.84	0.00162	0.00668	0.0724	0.688	0.055	0.0149	0.384	3.46e-05	0.393	0.04	Nucleus	transcription regulator			7832	12227	29619	BTG family, member 2	10357875	1386995_at	1448272_at	1416250_at	10767767	Bt.5326.2.S1_at	201235_s_at	BTG2	1448272_at	A_23_P62901
BTN3A3							1.64			-0.088							0.000288			0.73	Plasma Membrane	other			10384			butyrophilin, subfamily 3, member A3	--	--	--	--	--	--	38241_at	--	--	A_24_P311917
BTRC	-0.159	0.138	-0.143	1.942	0.074		-0.898		1.683	0.151	0.224	0.465	0.463	0.0569	0.302		0.138		0.00548	0.34	Cytoplasm	enzyme			8945	12234	361765	beta-transducin repeat containing E3 ubiquitin protein ligase	10463486	1374654_at	1443142_at	1417325_at	10715679	--	222374_at	--	1417325_at	A_23_P46819
C3	0.254	2.763	3.026	0.363	1.73	0.029	-0.033		-1.646	2.461	0.407	0.0123	0.00173	0.29	4.17e-07	0.746	0.911		0.38	0.00524	Extracellular Space	peptidase	efficacy		718	12266	24232	complement component 3	10452316	1368000_at	1423954_at	1423954_at	10931717	Bt.4209.2.S1_a_at	217767_at	--	1423954_at	A_23_P101407
CABP1		-0.274			-0.081		2.27					0.048			0.489		0.00511				Plasma Membrane	other			9478		171051	calcium binding protein 1	--	1369886_a_at	--	--	10759009	--	210181_s_at	--	--	--
CASP1	-0.083	0.618	0.662	0.115	0.35	0.223	1.98		-0.325	-0.205	0.408	0.0969	0.343	0.881	0.0104	0.174	0.0113		0.842	0.211	Cytoplasm	peptidase			834	12362	25166	caspase 1, apoptosis-related cysteine peptidase	10582985	1369186_at	1449265_at	1449265_at	10907815	Bt.26983.1.S1_at	211368_s_at	--	1449265_at	A_23_P202978
CASP4	0.339	0.526	1.797	0.18	0.369	1.87	0.613		0.108	-0.177	0.265	0.0664	2.82e-05	0.669	0.0118	0.00972	0.423		0.88	0.259	Cytoplasm	peptidase			837	12363	114555	caspase 4, apoptosis-related cysteine peptidase	10582997	1387818_at	1449591_at	1449591_at	10907825	Bt.16018.1.S1_a_at	208340_at	--	1449591_at	A_23_P35906
CAT	-0.018	0.164	-0.089	0.088	-0.104	-0.307	-2.16		-0.587	-0.78	0.916	0.68	0.504	0.746	0.482	0.0588	0.0401		0.206	0.0361	Cytoplasm	enzyme	diagnosis	fomepizole	847	12359	24248	catalase	10485466	1367995_at	1416429_a_at	1416430_at	10838155	Bt.11025.1.A1_at	215573_at	--	1416430_at	A_24_P925191
CCDC80	-0.074	0.168		-0.941	-1.12	0.178			1.596		0.806	0.136		0.439	1.99e-06	0.852			0.21		Nucleus	other			151887	67896	64387	coiled-coil domain containing 80	10435948	1370161_at	--	1424186_at	10753982	Bt.7788.1.S1_at	--	--	1424186_at	--
CCL1	-0.191		0.442	0.227	-0.055	2	0.329		1.031	0.054	0.223		0.431	0.881	0.557	4.46e-05	0.28		0.235	0.866	Extracellular Space	cytokine			6346	20290	688605	chemokine (C-C motif) ligand 1	10389064	--	1421688_a_at	1421688_a_at	10745553	Bt.20673.1.A1_at	207533_at	--	1421688_a_at	A_23_P49759
CCL2	0.043			3.113	2.37	3.73	3.41		-0.16	1.242	0.723			0.0135	6.3e-06	3.87e-05	3.78e-06		0.873	0.00114	Extracellular Space	cytokine	diagnosis,efficacy,prognosis,safety,unspecified application	mimosine	6347	20293	287562	chemokine (C-C motif) ligand 2	10379530	--	--	1419282_at	10736712	Bt.2408.1.S1_at	216598_s_at	--	1419282_at	A_23_P89431
CCL3						-0.034	-0.829	5.376		1.087						0.751	0.222	0		0.0702	Extracellular Space	cytokine	diagnosis,efficacy,prognosis		6348			chemokine (C-C motif) ligand 3	--	--	--	--	--	Bt.14087.1.A1_at	205114_s_at	CCL3	--	A_23_P373017
CCL4	0.113	0.01		0.066	0.673	0.224	-0.241	6.638	0.385	0.863	0.434	0.95		0.838	0.00413	0.054	0.728	0	0.6	0.146	Extracellular Space	cytokine	diagnosis,efficacy,prognosis,unspecified application		6351	20303	116637	chemokine (C-C motif) ligand 4	10379721	1370832_at	--	1421578_at	10736863	Bt.9504.1.A1_at	204103_at	CCL4	1421578_at	A_23_P207564
CCL5	1.07	2.098	5.811	-0.372	0.589	3.94	1.42		2.386	0.53	0.00929	0.00963	3.49e-05	0.405	0.00336	5.75e-06	0.0325		0.039	0.0475	Extracellular Space	cytokine	diagnosis,efficacy,unspecified application		6352	20304	81780	chemokine (C-C motif) ligand 5	10389207	1369983_at	1418126_at	1418126_at	10745631	Bt.552.1.S1_at	1405_i_at	--	1418126_at	A_23_P152838
Ccl6	-0.101	0.09	-1.448	-0.228	1.3				0.588		0.389	0.716	0.0342	0.491	0.000657				0.511		Extracellular Space	cytokine				20305	287910	chemokine (C-C motif) ligand 6	10389222	1389123_at	1417266_at	1420249_s_at	10745670	--	--	--	1417266_at	--
CCL7	2.65	3.16	4.863	1.811	2.67		0.45		3.053		2.29e-06	0.00317	3.59e-05	0.0048	6.05e-07		0.467		0.0592		Extracellular Space	cytokine	unspecified application		6354	20306	287561	chemokine (C-C motif) ligand 7	10379518	1379935_at	1421228_at	1421228_at	10736702	--	208075_s_at	--	1421228_at	--
Ccl9	1.52	3.527	0.445	0.2	3.52				3.04		0.0332	0.000148	0.0714	0.668	3.48e-08				0.00455		Extracellular Space	cytokine	unspecified application			20308	360579	chemokine (C-C motif) ligand 9	10389214	1392172_at	1448898_at	1448898_at	10745662	--	--	--	1417936_at	--
CCL11	0.134	-0.023		-0.241	-0.019	0.264	1.25		0.655		0.526	0.908		0.402	0.915	0.0626	0.0163		0.423		Extracellular Space	cytokine	unspecified application		6356	20292	29397	chemokine (C-C motif) ligand 11	10379524	1387319_at	--	1417789_at	10736706	Bt.24326.1.S1_at	210133_at	--	1417789_at	--
CCL13	3.22	5.015	4.111	2.311	1.85		-0.699		3.286		1.28e-05	0.00117	0.000136	0.00357	2e-05		0.386		0.00258		Extracellular Space	cytokine	unspecified application		6357	20296	24770	chemokine (C-C motif) ligand 13	10379511	1367973_at	1420380_at	1420380_at	10736697	--	206407_s_at	--	1420380_at	--
CCL19	0.274	1.518	1.752	1.368	2.89	0.316	-0.514		-0.679		0.113	0.0857	0.0208	0.309	6.21e-09	0.0176	0.41		0.229		Extracellular Space	cytokine	disease progression,unspecified application		6363	100039848|100043918|100861647|100861618|100039789|100040035|100039053|24047|100043921|100039973	362506	chemokine (C-C motif) ligand 19	10512322	1391925_at	1449277_at	1449277_at	10876201	Bt.26655.1.S1_at	210072_at	--	1449277_at	--
CCL20	3.53	3.694	0.772	5.048	2.1	3.34	6.51	5.521	1.486		9.87e-05	0.000813	0.0356	0.000118	9.61e-06	6.62e-05	9.33e-10	2.9e-13	0.0192		Extracellular Space	cytokine			6364	20297	29538	chemokine (C-C motif) ligand 20	10347888	1369814_at	1422029_at	1422029_at	10924780	Bt.9560.1.S1_at	205476_at	CCL20	1422029_at	--
CCL27	-0.052			-0.31			-0.131		-2.477	-0.386	0.738			0.501			0.726		0.00566	0.141	Extracellular Space	cytokine			10850	100039863|100039939|20301|100040048		chemokine (C-C motif) ligand 27	10512315	--	--	1434962_x_at	--	--	207955_at	--	1434962_x_at	A_23_P135248
CCL3L1/CCL3L3	0.123	-0.121	-0.93	2.151	1.23			3.932	1.504	1.154	0.36	0.416	0.155	0.00883	0.000142			3.33e-10	0.0381	0.0382	Extracellular Space	cytokine	unspecified application		6349|414062	20302	25542	chemokine (C-C motif) ligand 3-like 1	10389231	1369815_at	1419561_at	1419561_at	10745677	--	--	CCL3L3	1419561_at	A_24_P228130
CCR2	0.028	-0.298	1.092	-1.568	-0.555		0.275		-2.671		0.784	0.0406	0.0246	0.474	0.0209		0.237		0.00623		Plasma Membrane	G-protein coupled receptor			729230	12772	60463	chemokine (C-C motif) receptor 2	10590631	1387742_at	1460067_at	1421187_at	10914614	--	206978_at	--	1421187_at	--
CCR3	-0.05	-0.241	-0.421	-1.391	0.122	0.122	0.524		-0.647		0.595	0.0652	0.552	0.0488	0.24	0.191	0.49		0.21		Plasma Membrane	G-protein coupled receptor			1232	12771	117027	chemokine (C-C motif) receptor 3	10590628	1369808_at	1422957_at	1422957_at	10914612	Bt.28967.2.A1_at	208304_at	--	1422957_at	--
CCR5		-0.092	-0.232	0.553	0.028	0.011	-0.401		-1.989			0.446	0.504	0.54	0.862	0.893	0.306		0.0332		Plasma Membrane	G-protein coupled receptor	diagnosis,efficacy	maraviroc, vicriviroc, SCH 351125	1234	12774	117029	chemokine (C-C motif) receptor 5 (gene/pseudogene)	--	1369290_at	1424727_at	1422259_a_at	10914618	Bt.21331.2.S1_at	206991_s_at	--	1422260_x_at	--
CCRN4L	0.536	-0.158		0.607	0.703	0.208	0.423		1.82	0.03	0.000944	0.362		0.282	4.62e-05	0.314	0.18		0.00365	0.823	Nucleus	transcription regulator			25819	12457	310395	CCR4 carbon catabolite repression 4-like (S. cerevisiae)	10491915	1377869_at	--	1425837_a_at	10815281	Bt.27843.1.S1_at	220671_at	--	1425837_a_at	A_24_P213794
CD14	-0.264	0.422		0.482	0.552	1.12	-0.185		0.109		0.335	0.111		0.138	0.000212	0.000316	0.46		0.919		Plasma Membrane	transmembrane receptor	efficacy		929	12475	60350	CD14 molecule	10458382	1368490_at	--	1417268_at	10803991	Bt.13789.1.A1_at	201743_at	--	1417268_at	--
CD28	0.313	-0.241	0.527	-0.465	0.44	-0.187	0.556		-1.889		0.161	0.109	0.363	0.808	0.0103	0.122	0.525		0.0457		Plasma Membrane	transmembrane receptor	efficacy		940	12487	25660	CD28 molecule	10346783	1369865_at	1437025_at	1437025_at	10923799	Bt.48.3.S1_a_at	211861_x_at	--	1437025_at	--
CD40	0.226	0.188	-1.079	1.668	0.272	3.12	-1.05	3.535	0.636		0.149	0.084	0.105	0.266	0.0128	2.43e-05	0.298	0.000171	0.326		Plasma Membrane	transmembrane receptor	efficacy,unspecified application	SGN-40 (anti-huCD40 mAb)	958	21939	171369	CD40 molecule, TNF receptor superfamily member 5	10478678	1377698_at	1439221_s_at	1439221_s_at	10842283	Bt.13130.1.S1_at	222292_at	CD40	1449473_s_at	--
CD44	0.239	1.49	1.041	2.105	0.377	0.101	-0.672		1.614	0.462	0.156	0.0294	0.0329	0.13	0.000968	0.617	0.239		0.0566	0.0381	Plasma Membrane	enzyme	diagnosis,disease progression,prognosis,unspecified application		960	12505	25406	CD44 molecule (Indian blood group)	10485405	1387952_a_at	1443265_at	1443265_at	10847761	Bt.5494.1.S1_at	204489_s_at	--	1423760_at	A_23_P24870
CD47	0.197	0.623	0.531	0.863	0.248	0.507	1.48		-0.422	0.237	0.36	0.0908	0.0128	0.0561	0.00488	0.00229	0.000149		0.358	0.198	Plasma Membrane	transmembrane receptor	unspecified application		961	16423	29364	CD47 molecule	10436196	1369559_a_at	1449507_a_at	1428187_at	10753771	Bt.2626.1.S1_at	213857_s_at	--	1419554_at	A_23_P6935
CD69	0.606	-0.169	0.813	-1.017	0.766	0.143	4.23		0.374	0.204	0.112	0.211	0.0542	0.0967	0.0043	0.289	2.69e-07		0.802	0.3	Plasma Membrane	transmembrane receptor	efficacy		969	12515	29187	CD69 molecule	10548333	1384837_at	1428735_at	1428735_at	10865993	Bt.8544.1.S1_at	209795_at	--	1428735_at	A_23_P87879
CD80	0.224	0.096	0.773	-1.55	0.177	-0.024	0.195		2.272		0.163	0.288	0.102	0.102	0.558	0.75	0.416		0.00135		Plasma Membrane	transmembrane receptor	efficacy,prognosis	abatacept, belatacept	941	12519	25408	CD80 molecule	10435704	1388013_at	1454372_at	1427717_at	10754176	Bt.27986.1.S1_at	207176_s_at	--	1454372_at	--
CD82	0.187	0.663	0.273	-1.291	0.54		-0.303		2.207	0.641	0.478	0.00488	0.109	0.13	0.00013		0.534		0.000638	0.0192	Plasma Membrane	other			3732	12521	83628	CD82 molecule	10485213	1386976_at	1416401_at	1449611_at	10847572	--	203904_x_at	--	1416401_at	A_23_P1782
CD83	-0.06	1.572	0.223	-2.098	-0.187	2.79	0.936	2.916	1.247	0.914	0.608	0.0109	0.491	0.179	0.128	5.85e-08	0.0667	3.51e-14	0.189	0.00311	Plasma Membrane	transmembrane receptor			9308	12522	361226	CD83 molecule	10404840	1390529_at	1416111_at	1416111_at	10797811	Bt.3841.1.S1_at	204440_at	CD83	1416111_at	A_23_P70670
CD86	0.009	-0.148	-0.336	0.605	-0.054	-0.188	0.747		-0.929	-1.666	0.956	0.239	0.322	0.411	0.601	0.0314	0.256		0.458	0.032	Plasma Membrane	transmembrane receptor	efficacy,prognosis	abatacept, belatacept	942	12524	56822	CD86 molecule	10439312	1387627_at	1449858_at	1449858_at	10754384	Bt.24707.1.S1_at	210895_s_at	--	1420404_at	A_24_P131589
CD163	-0.107	-0.183	-1.317	-0.607	-0.111		1.59		1.348		0.268	0.0772	0.129	0.0817	0.593		0.0337		0.323		Plasma Membrane	transmembrane receptor			9332	93671	312701	CD163 molecule	10541644	1393917_at	1419144_at	1419144_at	10858626	--	216233_at	--	1419144_at	--
CD247	-0.026	-0.184	-0.999	-1.479	-0.089	-0.452	0.15		2.323		0.688	0.121	0.166	0.207	0.277	0.00403	0.808		0.00279		Plasma Membrane	transmembrane receptor		visilizumab, blinatumomab	919	12503	25300	CD247 molecule	10351353	1370621_at	1420716_at	1426396_at	10765339	Bt.4763.1.S1_at	210031_at	--	1452539_a_at	--
CDH13	-0.183	0.523	-0.773	1.048	-0.458	-0.178	-0.203		1.843		0.248	0.0029	0.0757	0.047	0.00172	0.796	0.437		0.0647		Plasma Membrane	other	diagnosis,disease progression,prognosis		1012	12554	192248	cadherin 13, H-cadherin (heart)	10575844	1373102_at	1431824_at	1434115_at	10808274	Bt.6592.1.S1_at	204726_at	--	1431824_at	--
CEBPB	0.435	1.004	0.49	0.113	0.211		0.003		-1.095	0.64	0.0182	0.0185	0.037	0.696	0.0512		0.989		0.331	0.00169	Nucleus	transcription regulator			1051	12608	24253	CCAAT/enhancer binding protein (C/EBP), beta	10478890	1387087_at	1427844_a_at	1418901_at	10842469	--	212501_at	--	1418901_at	A_23_P411296
CEBPD	0.347		0.247	-0.969		2.05	0.931		-0.389		0.193		0.33	0.201		0.00033	0.00708		0.309		Nucleus	transcription regulator			1052	12609		CCAAT/enhancer binding protein (C/EBP), delta	10433885	--	1423233_at	1423233_at	--	Bt.6406.1.S3_at	203973_s_at	--	1423233_at	--
CFB	0.592	2.935	1.585	0.487		1.13	0.316		0.276		0.00786	0.0508	0.00672	0.162		0.0195	0.718		0.81		Extracellular Space	peptidase			629	14962	294257	complement factor B	10450325	1389470_at	1417314_at	1417314_at	--	Bt.13542.1.S1_at	202357_s_at	--	1417314_at	--
CFLAR	0.133	0.12	1.378	1.899	0.034	1.45	0.652		1.446	0.379	0.33	0.478	0.0276	0.106	0.731	0.000812	0.00291		0.00142	0.221	Cytoplasm	other	prognosis,unspecified application		8837	12633	117279	CASP8 and FADD-like apoptosis regulator	10346551	1379919_at	1453482_at	1453482_at	10923580	Bt.18643.2.S1_at	209939_x_at	--	1449317_at	A_24_P120115
CH25H	3.76	0.7	0.581	-0.09	1.02	-0.365	-0.274		-0.546		0.00016	0.0433	0.213	0.875	0.00024	0.00574	0.404		0.792		Cytoplasm	enzyme	unspecified application		9023	12642	309527	cholesterol 25-hydroxylase	10467136	1380063_at	1449227_at	1449227_at	10729777	Bt.1052.1.A1_at	206932_at	--	1449227_at	--
CHI3L1	0.238	2.246	1.81	-0.699	0.914	0.491	-1.49		0.335	0.68	0.229	0.00107	0.0442	0.673	4.32e-06	0.000714	0.024		0.527	0.00194	Extracellular Space	enzyme	diagnosis,efficacy,prognosis		1116	12654	89824	chitinase 3-like 1 (cartilage glycoprotein-39)	10349968	1392171_at	1451537_at	1451537_at	10764069	Bt.5238.1.S1_at	209396_s_at	--	1451537_at	A_24_P274111
CHRNG	0.194	-0.171	1.348	0.472	0.06	0.08	-0.055		-2.079		0.342	0.168	0.144	0.522	0.387	0.291	0.946		0.013		Plasma Membrane	transmembrane receptor		ABT-089, isoflurane, mecamylamine, succinylcholine, rocuronium, doxacurium, mivacurium, pipecuronium, rapacuronium, metocurine, atracurium, cisatracurium, acetylcholine, nicotine, D-tubocurarine, arecoline, enflurane, pancuronium, vecuronium	1146	11449	25753	cholinergic receptor, nicotinic, gamma (muscle)	10348166	1387727_at	1452520_a_at	1427728_at	10924989	Bt.4960.1.S1_at	221355_at	--	1449532_at	--
CHST2	0.11	-0.354	0.303	1.202	0.417	-0.043	-0.319		-0.538	1.433	0.476	0.0516	0.561	0.479	0.00205	0.681	0.144		0.49	0.000199	Cytoplasm	enzyme			9435	54371	367145	carbohydrate (N-acetylglucosamine-6-O) sulfotransferase 2	10595718	1386615_at	1442904_at	1442904_at	10919328	Bt.16831.1.A1_at	203921_at	--	1422758_at	A_23_P40847
CIITA	0.068	-0.145	1.292	-3.17	0.144	0.096	-0.878		2.216	1.281	0.658	0.13	0.135	0.00342	0.144	0.529	0.232		0.00894	5.32e-05	Nucleus	transcription regulator			4261	12265	85483	class II, major histocompatibility complex, transactivator	10433507	1369214_a_at	1447075_at	1447075_at	10740442	Bt.24665.1.S1_at	211884_s_at	--	1447075_at	A_32_P209960
CITED2	0.201	1.057	0.275	-0.114	0.059	0.155	-1.47		0.232	-0.1	0.0428	0.0255	0.248	0.816	0.501	0.101	0.000258		0.742	0.505	Nucleus	transcription regulator			10370	17684	114490	Cbp/p300-interacting transactivator, with Glu/Asp-rich carboxy-terminal domain, 2	10361828	1367601_at	1421267_a_at	1421267_a_at	10701846	Bt.21607.1.S1_at	209357_at	--	1452207_at	A_23_P214969
CKM	0.267	-0.083	-0.44	-1.976	-0.11	-0.072	-0.339		0.037		0.219	0.367	0.231	0.00353	0.339	0.49	0.162		0.924		Cytoplasm	kinase	efficacy,safety,unspecified application		1158	12715	24265	creatine kinase, muscle	10560505	1367626_at	1417614_at	1444643_at	10704831	Bt.3651.1.S1_at	204810_s_at	--	1444643_at	--
CLCF1	-0.017	-0.039		0.434	0.199		0.71	1.254	1.334	0.398	0.853	0.705		0.566	0.0907		0.118	3.83e-06	0.011	0.173	Extracellular Space	cytokine			23529	56708	365395	cardiotrophin-like cytokine factor 1	10460385	1385827_at	--	1437271_at	10712853	--	219500_at	CLCF1	1437270_a_at	A_23_P138760
CLDN11	0.254	-0.078		3.187	0.182	1.68	0.411		-0.889	0.205	0.123	0.542		0.0114	0.082	0.000967	0.634		0.602	0.15	Plasma Membrane	other			5010	18417	84588	claudin 11	10491313	1369609_at	--	1416003_at	10822631	Bt.4817.1.A1_at	206909_at	--	1416003_at	A_23_P405088
CLEC4E	0.117		-0.761	3.56	0.84	0.217	-0.093		-1.099		0.291		0.136	0.00539	0.000509	0.131	0.765		0.598		Plasma Membrane	other			26253	56619	450223	C-type lectin domain family 4, member E	10547664	--	1420331_at	1420330_at	10865381	Bt.16271.1.S1_at	219859_at	--	1420330_at	--
CLEC5A	-0.103			3.463	-0.046		0.247		-0.69		0.165			0.00331	0.634		0.452		0.214		Plasma Membrane	other			23601	23845	679787	C-type lectin domain family 5, member A	10544273	--	--	1421366_at	10862131	--	219890_at	--	1421366_at	--
CLIC4	-0.002	0.446	0.154	0.46	0.036	0.453	0.406	1.584	0.354	0.134	0.989	0.578	0.336	0.195	0.599	0.171	0.363	0.0015	0.247	0.645	Plasma Membrane	ion channel			25932	29876	83718	chloride intracellular channel 4	10517336	1377765_at	1423392_at	1438606_a_at	10880583	Bt.981.3.S1_at	221881_s_at	CLIC4	1423393_at	A_23_P135499
Clu	0.074	1.092		0.151	-0.171	-0.039			1.542		0.881	0.00287		0.608	0.0375	0.641			0.357		Cytoplasm	other	unspecified application			12759	24854	clusterin	10416057	1367784_a_at	--	1418626_a_at	10781166	Bt.12504.1.S1_at	--	--	1437458_x_at	--
CNN1	-0.021	-0.583	-0.636	2.03	-0.024	0.343	0.289		2.31		0.943	0.00982	0.0624	0.234	0.878	0.561	0.595		0.0308		Cytoplasm	other			1264	12797	65204	calponin 1, basic, smooth muscle	10583809	1367785_at	1417917_at	1417917_at	10908596	Bt.6630.1.S1_at	203951_at	--	1417917_at	--
COL15A1	0.061	-0.406	-0.298	-1.385	-0.117	-0.207	-0.192		0.73		0.574	0.489	0.213	0.00967	0.387	0.645	0.648		0.42		Extracellular Space	other		collagenase clostridium histolyticum	1306	12819	298069	collagen, type XV, alpha 1	10504775	1379345_at	1448755_at	1448755_at	10868881	Bt.20512.1.S1_at	203477_at	--	1448755_at	--
COL4A3	0.112		-0.713	-2.36	0.015	-0.028	-1.18		-0.666		0.377		0.378	0.105	0.89	0.735	0.0332		0.505		Extracellular Space	other	efficacy,unspecified application	collagenase clostridium histolyticum	1285	12828	363265	collagen, type IV, alpha 3 (Goodpasture antigen)	10347807	--	1438779_at	1450224_at	10924719	Bt.12794.1.S1_at	216896_at	--	1438779_at	--
COLQ	0.121	-0.219	-1.414	0.018	-0.215	-0.083	-1.13		-0.456	0.325	0.394	0.0616	0.104	0.98	0.0548	0.38	0.0213		0.703	0.404	Extracellular Space	other			8292	382864	29755	collagen-like tail subunit (single strand of homotrimer) of asymmetric acetylcholinesterase	10418729	1368475_at	1448081_at	1448081_at	10790238	Bt.11272.1.S1_at	206073_at	--	1448081_at	A_23_P212126
CP	0.186	2.437	0.867	-0.721	-0.377	-0.587	0.687		-3.537		0.245	0.000395	0.0152	0.415	0.00451	0.00845	0.535		0.0459		Extracellular Space	enzyme	efficacy		1356	12870	24268	ceruloplasmin (ferroxidase)	10490989	1368420_at	1455393_at	1417497_at	10814430	Bt.12610.1.A1_at	214282_at	--	1417495_x_at	--
CREM	0.09	-0.136	-0.62	-1.305	0.682	0.617	-0.285		-1.45	0.171	0.479	0.286	0.167	0.011	0.00195	0.165	0.396		0.0094	0.429	Nucleus	transcription regulator			1390	12916	25620	cAMP responsive element modulator	10457205	1369738_s_at	1430598_at	1430598_at	10795616	Bt.22472.1.S1_at	209967_s_at	--	1430847_a_at	A_23_P201979
CRH	0.012	0.016	-1.677	1.283	0.077		1.64		4.136		0.849	0.888	0.0474	0.433	0.408		0.00118		0.000111		Extracellular Space	cytokine	efficacy		1392	12918	81648	corticotropin releasing hormone	10497417	1369303_at	1457984_at	1457984_at	10822460	--	205629_s_at	--	1457984_at	--
CSF1	0.992	1.263	0.933	1.121	-0.036	1.66	3.27		2.34		0.000215	0.000821	0.0287	0.0564	0.664	7.95e-08	1.23e-06		0.00126		Extracellular Space	cytokine	diagnosis,disease progression,efficacy,prognosis,unspecified application		1435	12977	78965	colony stimulating factor 1 (macrophage)	10501164	1379631_at	1425154_a_at	1448914_a_at	10825869	Bt.366.2.S2_a_at	209716_at	--	1425154_a_at	--
CSF2	2.11	-0.225	-0.226	1.153	0.119	0.307	5.06		3.878		8.91e-05	0.249	0.323	0.0149	0.236	0.017	1.82e-07		0.00047		Extracellular Space	cytokine	efficacy,prognosis,unspecified application		1437	12981	116630	colony stimulating factor 2 (granulocyte-macrophage)	10385912	1371228_at	1427429_at	1427429_at	10742663	Bt.509.1.S1_at	210229_s_at	--	1427429_at	--
CSF1R	0.12	-0.082		-0.368	-0.116	0.004	-0.526		1.702	-0.256	0.312	0.762		0.373	0.374	0.95	0.0543		0.0419	0.533	Plasma Membrane	kinase	prognosis	nilotinib, sunitinib, pazopanib	1436	12978	307403	colony stimulating factor 1 receptor	10456071	1388784_at	--	1419873_s_at	10802065	Bt.6151.1.S1_at	203104_at	--	1419873_s_at	A_23_P110791
CSF2RB	0.199	-0.133	-0.676	-1.37	0.797	0.067	1.36		-1.229		0.205	0.369	0.27	0.211	0.000473	0.453	6.77e-05		0.491		Plasma Membrane	transmembrane receptor		sargramostim	1439	12983|12984	171081	colony stimulating factor 2 receptor, beta, low-affinity (granulocyte-macrophage)	10425066	1369828_at	1421326_at	1421326_at	10897428	Bt.21069.1.S1_at	205159_at	--	1449360_at	--
CST7	0.215	-0.058	-0.415	1.593	1.1	0.014	1.19		-0.255	-0.294	0.229	0.667	0.436	0.0171	2.63e-05	0.88	0.0351		0.749	0.035	Extracellular Space	other			8530	13011	296257	cystatin F (leukocystatin)	10476945	1382622_at	1419202_at	1419202_at	10840673	Bt.9432.1.S1_at	210140_at	--	1419202_at	A_23_P68601
CTGF	-0.031	-0.049		-0.693	0.052	-0.415	-0.081		2.459		0.892	0.604		0.114	0.54	0.496	0.62		0.00317		Extracellular Space	growth factor			1490	14219	64032	connective tissue growth factor	10362201	1367631_at	--	1416953_at	10717233	Bt.5240.1.S1_at	209101_at	--	1416953_at	--
CTLA4	-0.038	-0.107	-1.892	0.795	0.038	0.024	0.463		-2.199		0.755	0.411	0.0171	0.482	0.7	0.765	0.52		0.0189		Plasma Membrane	transmembrane receptor	diagnosis,efficacy	ipilimumab, ticilimumab	1493	12477	63835	cytotoxic T-lymphocyte-associated protein 4	10346790	1387638_a_at	1419334_at	1419334_at	10923804	Bt.79.1.S1_at	221331_x_at	--	1419334_at	--
CTSB	-0.057	0.506	0.165	-0.618	-0.053	-0.209	0.15		-1.605	0.11	0.703	0.0448	0.427	0.45	0.417	0.09	0.402		0.034	0.387	Cytoplasm	peptidase			1508	13030	64529	cathepsin B	10415844	1367646_at	1417491_at	1444987_at	10780990	Bt.393.1.S2_at	200839_s_at	--	1444987_at	A_23_P215944
CTSC	-0.019	1.207	2.445	-0.073	-0.146	0.539	-0.479		-1.328	-0.133	0.865	0.0364	0.115	0.857	0.0881	0.169	0.0329		0.489	0.404	Cytoplasm	peptidase	unspecified application		1075	13032	25423	cathepsin C	10554789	1368280_at	1437939_s_at	1437939_s_at	10708521	Bt.8022.1.S1_at	201487_at	--	1416382_at	A_24_P115762
CTSS	-0.004	0.481		-0.196	0.176	0.303	1.55		-1.477	-1.858	0.961	0.466		0.578	0.0803	0.164	0.000153		0.198	0.000193	Cytoplasm	peptidase			1520	13040	50654	cathepsin S	10494271	1387005_at	--	1448591_at	10817429	Bt.7938.1.S1_at	202902_s_at	--	1448591_at	A_23_P46141
CX3CL1	1.39	2.15	-1.083	-2.451	-0.12		4.57		2.944		0.000802	0.00306	0.281	0.155	0.216		3.33e-09		0.0195		Extracellular Space	cytokine			6376	20312	89808	chemokine (C-X3-C motif) ligand 1	10574220	1368200_at	1421610_at	1421610_at	10809269	--	823_at	--	1415803_at	--
CX3CR1	0.233	-0.089	-0.259	0.196	-0.449		0.843		2.023	-0.221	0.0903	0.399	0.443	0.814	0.0143		0.0723		0.0411	0.253	Plasma Membrane	G-protein coupled receptor	unspecified application		1524	13051	171056	chemokine (C-X3-C motif) receptor 1	10597743	1369527_at	1450020_at	1450020_at	10920981	--	205898_at	--	1450019_at	A_23_P407565
CXCL1	0.033	1.26		2.103	0.199		2.71	1.854	3.788		0.815	0.0373		0.00468	0.137		2.75e-06	2.69e-07	0.0271		Extracellular Space	cytokine	disease progression		2919	330122	171551	chemokine (C-X-C motif) ligand 1 (melanoma growth stimulating activity, alpha)	10523138	1370634_x_at	--	1438148_at	10775905	--	204470_at	CXCL1	1438148_at	--
CXCL2	1.59	3.207	2.148	1.48	1.81	1.97	3.15	4.859	2.69	2.134	9.78e-06	0.00268	0.0878	0.00922	1.82e-07	0.00543	1.39e-05	0	0.0129	0.000163	Extracellular Space	cytokine			2920	14825	81503	chemokine (C-X-C motif) ligand 2	10523151	1387316_at	1419209_at	1457644_s_at	10775900	Bt.610.1.A1_at	209774_x_at	CXCL2	1457644_s_at	A_23_P315364
CXCL3	1.57	0.356	0.585	2.676	0.231		4.45	4.019	1.473	1.265	0.00365	0.0674	0.0381	0.00195	0.099		1.1e-06	1.9e-09	0.188	0.00826	Extracellular Space	cytokine	unspecified application		2921	20310	114105	chemokine (C-X-C motif) ligand 3	10523156	1368760_at	1449984_at	1449984_at	10775896	--	207850_at	CXCL3	1449984_at	A_24_P251764
CXCL5						1.03	3.67			-0.137						0.00356	0.00157			0.659	Extracellular Space	cytokine			6374			chemokine (C-X-C motif) ligand 5	--	--	--	--	--	Bt.7165.1.S1_at	215101_s_at	--	--	A_24_P277367
CXCL6	1.02	1.663	1.359	1.176	2		1.54		3.478		0.000254	0.147	0.179	0.0162	4.66e-06		0.000165		0.00404		Extracellular Space	cytokine	unspecified application		6372	20311	60665	chemokine (C-X-C motif) ligand 6	10523120	1387648_at	1419728_at	1419728_at	10775922	--	206336_at	--	1419728_at	--
CXCL9	0.595	0.177	0.559	0.317	1.05		-0.139		0.57		0.00678	0.528	0.365	0.597	0.00483		0.554		0.587		Extracellular Space	cytokine	unspecified application		4283	17329	246759	chemokine (C-X-C motif) ligand 9	10531407	1373544_at	1456907_at	1418652_at	10771660	--	203915_at	--	1456907_at	--
CXCL10	4.02	1.273	2.273	2.036	1.39	0.202	1.35		3.306	5.043	3.94e-06	0.00604	0.00395	0.0133	0.000215	0.061	0.00176		0.00587	5.53e-05	Extracellular Space	cytokine	diagnosis,efficacy,unspecified application	MDX-1100	3627	15945	245920	chemokine (C-X-C motif) ligand 10	10531415	1387969_at	1418930_at	1418930_at	10771655	Bt.16966.1.S1_at	204533_at	--	1418930_at	A_24_P303091
CXCL11		2.198			2.27	-0.019	1.45			2.464		0.000324			5.8e-05	0.789	0.000451			0.00283	Other	cytokine			6373		305236	chemokine (C-X-C motif) ligand 11	--	1379365_at	--	--	10771649	Bt.18368.1.S1_at	210163_at	--	--	A_23_P125278
Cxcl12	-0.148	1.123	0.357	-0.829	-0.71				4.343		0.454	0.0227	0.362	0.604	2.15e-05				0.00557		Extracellular Space	cytokine				20315	24772	chemokine (C-X-C motif) ligand 12	10541075	1387655_at	1417574_at	1439084_at	10858165	--	--	--	1439084_at	--
CXCL13	0.118	3.873	0.959	0.14	1.93	-0.137	0.455		-2.191		0.422	0.0131	0.517	0.682	8.3e-06	0.766	0.457		0.194		Extracellular Space	cytokine	efficacy		10563	55985	498335	chemokine (C-X-C motif) ligand 13	10523359	1398390_at	1417851_at	1417851_at	10775731	Bt.28088.1.S1_at	205242_at	--	1417851_at	--
CXCL16	0.697	1.439	2.148	1.522	1.08	1.7			3.929		0.0231	0.00675	0.00383	0.0271	6.37e-07	0.00512			0.00609		Extracellular Space	cytokine	diagnosis,disease progression,unspecified application		58191	66102	497942	chemokine (C-X-C motif) ligand 16	10387890	1372064_at	1449195_s_at	1418718_at	10744460	Bt.22009.2.S1_a_at	--	--	1449195_s_at	--
CXCR2	0.08	-0.221	-1.02	-0.309	0.064	0.161	0.651		-0.175	-0.182	0.402	0.0772	0.0239	0.83	0.645	0.316	0.466		0.838	0.294	Plasma Membrane	G-protein coupled receptor		repertaxin, SB-265610	3579	12765	29385	chemokine (C-X-C motif) receptor 2	10347291	1369697_at	1421734_at	1421734_at	10924245	Bt.4208.1.S1_at	207008_at	--	1421734_at	A_23_P135755
CXCR7	0.014	0.885	0.461	-0.615	0.06	0.411	3.17		-0.756		0.896	0.159	0.147	0.546	0.532	0.0338	4.73e-07		0.321		Plasma Membrane	G-protein coupled receptor			57007	12778	84348	chemokine (C-X-C motif) receptor 7	10348451	1367940_at	1417625_s_at	1417625_s_at	10925291	Bt.27379.1.A1_at	212977_at	--	1417625_s_at	--
CYBA	-0.053	1.065	0.134	0.115	0.233	-0.011	-0.315		0.502	0.167	0.694	0.000281	0.445	0.73	0.0116	0.94	0.12		0.886	0.271	Cytoplasm	enzyme			1535	13057	79129	cytochrome b-245, alpha polypeptide	10582303	1370219_at	1454268_a_at	1454268_a_at	10811571	Bt.4140.1.S1_at	203028_s_at	--	1454268_a_at	A_23_P163506
CYLD	0.011	0.489	0.795	-0.216	0.058	0.695	1.67		0.881	0.902	0.896	0.106	0.32	0.512	0.434	0.000486	3.78e-06		0.148	0.000629	Nucleus	transcription regulator			1540	74256	312937	cylindromatosis (turban tumor syndrome)	10573803	1379287_at	1445213_at	1429201_at	10867416	Bt.27817.1.S1_at	221903_s_at	--	1445213_at	A_24_P48078
CYP1B1	0.42	0.841	0.83	3.009	1.46		-0.251		-1.807		0.0298	0.0747	0.194	0.00066	3e-07		0.311		0.16		Cytoplasm	enzyme	diagnosis,efficacy,prognosis,unspecified application		1545	13078	25426	cytochrome P450, family 1, subfamily B, polypeptide 1	10447082	1368990_at	1432081_at	1432081_at	10887947	--	202436_s_at	--	1432081_at	--
CYP7B1	0.033	1.598	1.023	2.427	2.25		0.325		4.543		0.726	0.000274	0.0217	0.0265	7.11e-09		0.34		0.0117		Cytoplasm	enzyme			9420	13123	25429	cytochrome P450, family 7, subfamily B, polypeptide 1	10497381	1388188_at	1421075_s_at	1446995_at	10822424	--	207386_at	--	1421074_at	--
CYR61	0.019	-0.293	0.127	0.454	0.526	-0.109	0.283		3.461		0.834	0.872	0.511	0.33	0.000727	0.886	0.315		0.0194		Extracellular Space	other	unspecified application		3491	16007	83476	cysteine-rich, angiogenic inducer, 61	10502655	1368290_at	1442340_x_at	1416039_x_at	10827231	Bt.22000.1.A1_at	210764_s_at	--	1457823_at	--
CYTIP	-0.136			-0.779	-0.177		-0.142		-2.011	-0.143	0.171			0.558	0.0512		0.863		0.022	0.632	Cytoplasm	other			9595	227929	311047	cytohesin 1 interacting protein	10482802	--	--	1451206_s_at	10845407	--	209606_at	--	1443928_at	A_23_P90626
DDX58	0.156		0.962	0.612		0.276	1.26		0.474	-0.358	0.593		0.0126	0.36		0.0041	0.000284		0.182	0.0457	Cytoplasm	enzyme			23586	230073		DEAD (Asp-Glu-Ala-Asp) box polypeptide 58	10512067	--	1456890_at	1456890_at	--	Bt.24033.1.A1_at	218943_s_at	--	1446457_at	A_23_P20814
Defb3	-0.025		0.331	-1.185					0.911		0.877		0.459	0.0253					0.255		Extracellular Space	other				27358		defensin beta 3	10570621	--	1421806_at	1421806_at	--	--	--	--	1421806_at	--
Defb4	-0.061		-0.782	1.643					-3.113		0.743		0.429	0.163					0.00308		Extracellular Space	other				56519		defensin beta 4	10570610	--	1419600_at	1419600_at	--	--	--	--	1419600_at	--
DKK1	0.052		-0.681	1.574	0.131	0.52	-0.342		1.476		0.71		0.447	0.00669	0.149	0.343	0.0967		0.229		Extracellular Space	growth factor	efficacy,prognosis,unspecified application		22943	13380	293897	dickkopf WNT signaling pathway inhibitor 1	10467006	--	1458232_at	1420360_at	10729667	Bt.13880.1.S1_at	204602_at	--	1458232_at	--
DLX1	-0.108	-0.17		-0.276	-0.132				2.384	0.293	0.19	0.114		0.567	0.103				0.0352	0.151	Nucleus	transcription regulator	unspecified application		1745	13390	296500	distal-less homeobox 1	10472809	1392064_at	--	1449470_at	10836841	--	--	--	1449470_at	A_32_P142818
DUSP1	0.046	1.36		-0.541	0.438	0.38	-0.926		-0.573	0.51	0.841	0.00439		0.112	0.000253	0.178	0.161		0.1	0.109	Nucleus	phosphatase	diagnosis,efficacy		1843	19252	114856	dual specificity phosphatase 1	10449284	1368146_at	--	1448830_at	10732652	Bt.1658.1.S1_at	201044_x_at	--	1448830_at	A_23_P110712
DUSP2	-0.035	-0.133		-1.451	0.351		0.65	3.6	-1.37	0.176	0.589	0.226		0.0994	0.0014		0.14	2.22e-16	0.0265	0.308	Nucleus	phosphatase			1844	13537	311406	dual specificity phosphatase 2	10475782	1377023_at	--	1450698_at	10839579	--	204794_at	DUSP2	1450698_at	A_23_P108842
DUSP5	0.251	-0.189		-0.143	0.29		0.444	1.641	1.198	0.461	0.301	0.411		0.75	0.0149		0.199	0.000897	0.359	0.0235	Nucleus	phosphatase			1847	240672	171109	dual specificity phosphatase 5	10463945	1368124_at	--	1437199_at	10716080	--	209457_at	DUSP5	1437199_at	A_23_P150018
DUSP10	-0.48	0.016		0.224	-0.74	1.96	0.787		0.523	1.105	0.000628	0.959		0.627	0.000934	7.79e-05	0.0131		0.444	0.0194	Nucleus	phosphatase			11221	63953	63995	dual specificity phosphatase 10	10352448	1394028_at	--	1417164_at	10766463	Bt.2070.2.A1_at	221563_at	--	1417164_at	A_23_P51856
EBI3	0.102	-0.116	-0.333	0.304	0.241	0.128	4.66		-1.203		0.538	0.227	0.321	0.855	0.0466	0.149	6.05e-08		0.179		Extracellular Space	cytokine			10148	50498	680609	Epstein-Barr virus induced 3	10445977	1391453_at	1449222_at	1449222_at	10931537	Bt.20904.1.A1_at	219424_at	--	1449222_at	--
EDN1	1.27	0.549		-0.154	-0.291	0.785	0.163		7.332		0.000872	0.0638		0.69	0.175	0.0717	0.456		3.3e-05		Extracellular Space	cytokine	diagnosis,efficacy,prognosis,unspecified application		1906	13614	24323	endothelin 1	10404783	1369519_at	--	1451924_a_at	10797857	Bt.4398.1.S1_at	218995_s_at	--	1451924_a_at	--
EDNRB	-0.025	0.002	0.219	-0.165	1.31	0.789	0.484		-2.329		0.797	0.994	0.581	0.725	8.34e-07	0.0512	0.563		0.13		Plasma Membrane	G-protein coupled receptor		bosentan, sitaxsentan, atrasentan	1910	13618	50672	endothelin receptor type B	10422164	1387146_a_at	1423594_a_at	1437347_at	10785724	Bt.487.1.S1_at	204273_at	--	1426314_at	--
EFNA1	-0.364	0.245		-0.02	0.232	-0.056	2.57		-1.9	0.193	0.0757	0.614		0.979	0.0134	0.644	2.77e-06		0.173	0.212	Plasma Membrane	other			1942	13636	94268	ephrin-A1	10499536	1372844_at	--	1448510_at	10824439	Bt.3215.1.S1_at	202023_at	--	1448510_at	A_23_P254512
EGR1	1.12	-0.104	-0.347	-0.617	0.419	0.784	0.108		-0.141	0.226	0.00107	0.553	0.221	0.112	0.0122	0.024	0.668		0.743	0.394	Nucleus	transcription regulator	diagnosis		1958	13653	24330	early growth response 1	10454782	1368321_at	1417065_at	1417065_at	10800919	Bt.22265.1.S1_at	201693_s_at	--	1417065_at	A_23_P214080
EGR2	2.41	-0.309	-0.342	-0.809	0.048		0.352		0.734	1.534	0.00279	0.0208	0.0489	0.0407	0.727		0.634		0.587	0.00258	Nucleus	transcription regulator			1959	13654	114090	early growth response 2	10363735	1398266_a_at	1427683_at	1427682_a_at	10832802	--	205249_at	--	1427682_a_at	A_23_P46936
EHD1	0.338	-0.04	0.495	0.495	0.19	0.282	1.23	2.633	1.492	0.127	0.00637	0.857	0.0273	0.548	0.0281	0.0184	0.129	6.7e-13	0.00068	0.365	Cytoplasm	other			10938	13660	293692	EH-domain containing 1	10460833	1388623_at	1448175_at	1416012_at	10713222	Bt.7963.1.S1_at	209038_s_at	EHD1	1416012_at	A_23_P52647
ELAVL1	-0.016	0.077	-0.372	3.058	0.047	0.099	-0.124		-1.047	0.107	0.908	0.624	0.0965	0.00787	0.545	0.267	0.483		0.16	0.597	Cytoplasm	other	efficacy		1994	15568	363854	ELAV (embryonic lethal, abnormal vision, Drosophila)-like 1 (Hu antigen R)	10576873	1375892_at	1452858_at	1445521_at	10756079	Bt.14164.1.S1_at	201726_at	--	1428653_x_at	A_23_P208477
ELK1	-0.056	0.153	-0.158	2.442	0.036	0.264	0.406	1.029	1.5	0.166	0.765	0.239	0.244	0.0661	0.684	0.0717	0.641	4.14e-09	0.114	0.318	Nucleus	transcription regulator			2002	13712	314436	ELK1, member of ETS oncogene family	10603870	1385063_at	1421896_at	1446390_at	10936520	Bt.7704.1.S1_at	210850_s_at	ELK1	1446390_at	A_23_P171054
ENPP2	0.647	1.058	0.405	-1.558	0.723	-0.52	-0.196		0.279		0.00841	0.000385	0.52	0.142	0.000198	0.434	0.466		0.735		Plasma Membrane	enzyme			5168	18606	84050	ectonucleotide pyrophosphatase/phosphodiesterase 2	10428619	1368536_at	1448136_at	1443224_at	10903736	Bt.23216.1.S1_at	210839_s_at	--	1415894_at	--
ENPP3	0.024	0.847	-0.795	0.321	-0.078	-0.085	0.135		-2.226		0.876	0.119	0.151	0.313	0.311	0.241	0.836		0.00423		Plasma Membrane	enzyme			5169	209558	54410	ectonucleotide pyrophosphatase/phosphodiesterase 3	10368317	1367905_at	1427302_at	1427302_at	10702224	Bt.9659.1.S1_a_at	219912_s_at	--	1427302_at	--
ENTPD5	-0.116	-0.101	-0.513	0.371	0.013	0.072	-0.179		-1.312		0.103	0.807	0.187	0.482	0.913	0.673	0.667		0.0021		Cytoplasm	enzyme			957	12499	314312	ectonucleoside triphosphate diphosphohydrolase 5	10401454	1382434_at	1458677_at	1433763_at	10891104	Bt.21570.1.A1_at	205757_at	--	1417383_at	--
EPHB2	-0.088	0.084		1.211	-0.199		0.814		0.402		0.597	0.537		0.047	0.109		0.312		0.321		Plasma Membrane	kinase	unspecified application		2048	13844	313633	EPH receptor B2	10517488	1383143_at	--	1425016_at	10880710	--	211165_x_at	--	1454022_at	--
ERBB2	-0.25	0.224		2.96	0.142	-0.305	-1.75		0.478		0.0339	0.188		0.00665	0.125	0.21	0.0273		0.152		Plasma Membrane	kinase	diagnosis,disease progression,efficacy,prognosis,safety	trastuzumab, BMS-599626, ARRY-334543, XL647, CP-724,714, afatinib, pertuzumab, trastuzumab emtansine, lapatinib/letrozole, paclitaxel/trastuzumab, capecitabine/lapatinib, HKI-272, lapatinib, erlotinib	2064	13866	24337	v-erb-b2 erythroblastic leukemia viral oncogene homolog 2, neuro/glioblastoma derived oncogene homolog (avian)	10380896	1387813_at	--	1424919_at	10737962	Bt.9049.1.S1_at	210930_s_at	--	1424919_at	--
ERCC1	-0.262	0.048	0.099	2.441	0.07	0.224	0.197		-1.699	-0.02	0.0815	0.606	0.494	0.0058	0.428	0.36	0.677		0.101	0.956	Nucleus	enzyme	diagnosis,disease progression,efficacy,prognosis,response to therapy		2067	13870	292673	excision repair cross-complementing rodent repair deficiency, complementation group 1 (includes overlapping antisense sequence)	10550650	1399032_at	1417328_at	1445266_at	10704808	Bt.6079.1.S1_a_at	203720_s_at	--	1445266_at	A_23_P107701
EREG	2.16	0.179	0.109	0.008	0.219		-0.851	2.449	0.968		0.00279	0.581	0.486	0.982	0.138		0.33	1.02e-07	0.273		Extracellular Space	growth factor	prognosis,response to therapy		2069	13874	59325	epiregulin	10523175	1369587_at	1419431_at	1419431_at	10775873	--	205767_at	EREG	1419431_at	--
ETS1	0.271	1.177	0.385	1.362	0.051	0.748	0.972		1.215	-0.098	0.0858	0.00602	0.0463	0.03	0.551	0.000341	0.00968		0.0343	0.708	Nucleus	transcription regulator	unspecified application		2113	23871	24356	v-ets erythroblastosis virus E26 oncogene homolog 1 (avian)	10584142	1368851_at	1452163_at	1422028_a_at	10908896	Bt.12712.1.A1_at	214447_at	--	1422027_a_at	A_23_P127525
EXT1	-0.043	0.034	-0.951	0.289	0.162	-0.289	0.641		-2.161		0.568	0.733	0.217	0.514	0.0381	0.0758	0.376		0.0401		Cytoplasm	enzyme			2131	14042	299907	exostosin glycosyltransferase 1	10428579	1373393_at	1458054_at	1417730_at	10903709	Bt.19542.1.S1_at	214985_at	--	1458054_at	--
F3	0.438	0.456	-0.531	0.117	-0.491	0.311	4.39	3.472	1.923	-0.043	0.27	0.162	0.267	0.829	0.000131	0.0471	0.000126	1.09e-11	0.168	0.946	Plasma Membrane	transmembrane receptor	efficacy,unspecified application		2152	14066	25584	coagulation factor III (thromboplastin, tissue factor)	10495675	1369182_at	1417408_at	1417408_at	10818708	Bt.4106.1.S1_at	204363_at	F3	1417408_at	A_23_P126782
F2RL1	0.051	-0.324		-0.02	0.266	0.358	1.14		1.257		0.539	0.0379		0.947	0.171	0.201	0.0438		0.427		Plasma Membrane	G-protein coupled receptor			2150	14063	116677	coagulation factor II (thrombin) receptor-like 1	10411226	1387596_at	--	1448931_at	10820577	Bt.28745.1.S1_at	206429_at	--	1448931_at	--
F2RL3	0.266		-1.698	0.92			0.686		-1.767	0.432	0.404		0.0303	0.528			0.448		0.0783	0.183	Plasma Membrane	G-protein coupled receptor			9002	14065		coagulation factor II (thrombin) receptor-like 3	10572861	--	1421288_at	1421288_at	--	--	207221_at	--	1421288_at	A_23_P208422
FABP4	0.035	-0.383	-0.749	-0.397	-1.04	-0.209	0.461		-1.389		0.864	0.81	0.1	0.265	0.0465	0.0912	0.0962		0.375		Cytoplasm	transporter	disease progression		2167	11770	79451	fatty acid binding protein 4, adipocyte	10497265	1368271_a_at	1424155_at	1451263_a_at	10814286	Bt.97.1.S1_at	203980_at	--	1424155_at	--
FADD	-0.05	0.33		0.121	0.009	0.271	-0.162	-2.245	0.423	0.09	0.486	0.035		0.732	0.926	0.0136	0.535	9.01e-06	0.394	0.591	Cytoplasm	other	diagnosis,disease progression		8772	14082	266610	Fas (TNFRSF6)-associated via death domain	10569611	1391199_at	--	1416888_at	10727228	Bt.3682.1.S1_at	202535_at	FADD	1446499_at	A_23_P86917
FAS	1.65	1.318	0.427	1.049	0.334	0.762	0.257		1.875	0.526	0.000395	0.0023	0.0935	0.0269	0.00583	0.027	0.231		0.0408	0.00898	Plasma Membrane	transmembrane receptor	diagnosis,disease progression,efficacy	pyrazinamide	355	14102	246097	Fas cell surface death receptor	10462603	1384842_s_at	1460251_at	1460251_at	10714890	Bt.4345.1.S1_at	216252_x_at	--	1460251_at	A_23_P63896
FBL	-0.203	0.189	0.131	0.101	0.002	0.18	0.004		1.036	-0.087	0.191	0.209	0.38	0.706	0.978	0.243	0.984		0.00474	0.5	Nucleus	other			2091	14113	292747	fibrillarin	10447589	1388528_at	1416684_at	1416685_s_at	10705485	Bt.15722.1.S1_at	211623_s_at	--	1416685_s_at	A_23_P78888
FCAR					-0.044	-0.126	1.32			1.527					0.657	0.189	0.0257			5.1e-06	Plasma Membrane	other			2204		365183	Fc fragment of IgA, receptor for	--	--	--	--	10718934	Bt.7469.1.S1_at	211816_x_at	--	--	A_23_P208768
FCGR2B	-0.225	0.765	-0.804	-1.418	0.889	-0.115	-0.748		2.231	0.081	0.148	0.00233	0.336	0.232	0.000364	0.242	0.379		0.0444	0.857	Plasma Membrane	transmembrane receptor			2213	14130	289211	Fc fragment of IgG, low affinity IIb, receptor (CD32)	10360028	1371079_at	1447622_at	1447622_at	10769771	Bt.4679.1.S1_at	210889_s_at	--	1447622_at	A_23_P34644
FGFR1	-0.02	-0.167	-0.218	-0.638	0.082	0.26	-0.558		-1.312	-0.32	0.843	0.129	0.495	0.304	0.234	0.0601	0.0434		0.016	0.15	Plasma Membrane	kinase	diagnosis,prognosis,unspecified application	pazopanib, regorafenib	2260	14182	79114	fibroblast growth factor receptor 1	10570982	1372447_at	1425911_a_at	1425911_a_at	10792304	Bt.5014.1.S1_at	207937_x_at	--	1425911_a_at	A_23_P301304
FN1	0.148	0.201		-0.248	-0.047		-0.511		2.156		0.154	0.202		0.625	0.639		0.146		0.0167		Extracellular Space	enzyme	diagnosis,efficacy,prognosis,unspecified application		2335	14268	25661	fibronectin 1	10355403	1370234_at	--	1437218_at	10928761	--	214702_at	--	1437218_at	--
FOS	0.263	-0.215	-0.338	-0.964	-0.056	0.363	-0.801		-1.085	-1.079	0.0503	0.103	0.42	0.109	0.628	0.264	0.0444		0.292	0.0131	Nucleus	transcription regulator	diagnosis,efficacy		2353	14281	314322	FBJ murine osteosarcoma viral oncogene homolog	10397346	1371283_at	1423100_at	1423100_at	10886031	Bt.2899.1.S2_at	209189_at	--	1423100_at	A_23_P106194
FOSL1	0.922	0.039	0.659	1.04	0.226	0.811	0.631	1.624	1.65		0.0597	0.634	0.341	0.2	0.0347	0.0228	0.0241	0.000584	0.0769		Nucleus	transcription regulator			8061	14283	25445	FOS-like antigen 1	10460585	1368489_at	1417488_at	1417487_at	10713045	Bt.17885.1.A1_at	204420_at	FOSL1	1417488_at	--
FOXF2	0.174		-1.65	1.828			0.815		-0.847		0.364		0.00617	0.114			0.0732		0.568		Nucleus	transcription regulator			2295	14238		forkhead box F2	10404404	--	1447562_at	1447562_at	--	--	206377_at	--	1447562_at	--
FOXP3	0.034			-1.11	-0.155	0.06	-1.13		-1.67		0.796			0.433	0.15	0.554	0.0245		0.168		Nucleus	transcription regulator	efficacy		50943	20371	317382	forkhead box P3	10598292	--	--	1420765_a_at	10937160	Bt.9909.2.A1_at	221334_s_at	--	1420765_a_at	--
FPR1	0.255		0.6	0.786	0.107		1.16		-1.268		0.0467		0.439	0.0862	0.384		0.0329		0.134		Plasma Membrane	G-protein coupled receptor			2357	14293	292409	formyl peptide receptor 1	10448124	--	1450808_at	1450808_at	10718351	--	205119_s_at	--	1450808_at	--
FRZB	-0.058	-0.527		-1.798	0.169	-0.11	1.53		-0.179		0.536	0.438		0.178	0.0805	0.393	0.000425		0.799		Extracellular Space	other			2487	20378	295691	frizzled-related protein	10484307	1375961_at	--	1448424_at	10846740	Bt.121.1.S1_at	203697_at	--	1448424_at	--
FST	0.63	0.547		-0.323	2.72	0.111	-0.266		3.349		0.0201	0.209		0.305	6.18e-08	0.446	0.374		0.00527		Extracellular Space	other			10468	14313	24373	follistatin	10412260	1387843_at	--	1434458_at	10821408	Bt.405.1.S1_at	204948_s_at	--	1421365_at	--
FUT4	0.026	0.167	-0.593	-3.069	-0.022	0.119	1.25	2.048	2.145	0.332	0.896	0.125	0.409	0.00078	0.861	0.249	0.0247	6.68e-05	0.00962	0.0529	Cytoplasm	enzyme			2526	14345	60670	fucosyltransferase 4 (alpha (1,3) fucosyltransferase, myeloid-specific)	10590957	1373838_at	1455843_at	1450834_at	10914992	Bt.12767.1.S2_at	209893_s_at	FUT4	1450834_at	A_23_P12965
G0S2	0.183	-0.867	-1.075	-0.317	0.901	0.987	1.01	2.219	0.663		0.386	0.398	0.272	0.481	0.000976	0.0114	0.172	3.77e-11	0.321		Cytoplasm	other			50486	14373	289388	G0/G1switch 2	10361246	1388395_at	1448700_at	1448700_at	10770807	Bt.4137.1.A1_at	213524_s_at	G0S2	1448700_at	--
GADD45A	1	0.284	0.261	-0.249	-0.155	0.37	-0.069		-1.725	-0.186	0.00389	0.373	0.245	0.389	0.138	0.106	0.801		0.208	0.167	Nucleus	other	efficacy		1647	13197	25112	growth arrest and DNA-damage-inducible, alpha	10545130	1368947_at	1449519_at	1449519_at	10862867	Bt.6446.1.S1_at	203725_at	--	1449519_at	A_23_P23221
GADD45B	1.16	1.023	0.118	-0.468	-0.11	-0.284	-0.645	3.979	1.777	-0.24	0.000141	0.000584	0.568	0.146	0.24	0.2	0.24	0	0.0438	0.314	Cytoplasm	other			4616	17873	299626	growth arrest and DNA-damage-inducible, beta	10364950	1372016_at	1449773_s_at	1420197_at	10900358	Bt.4371.1.S1_at	213560_at	GADD45B	1449773_s_at	A_24_P239606
GADD45G	-0.872	0.168		0.032	0.584		-0.486	-1.941	0.731		5.92e-05	0.661		0.91	0.00109		0.364	0.000714	0.122		Nucleus	other	efficacy		10912	23882	291005	growth arrest and DNA-damage-inducible, gamma	10405211	1388792_at	--	1453851_a_at	10797527	--	204121_at	GADD45G	1453851_a_at	--
GBP1					-0.019	1.98	2.19								0.954	5.9e-07	1.14e-05				Cytoplasm	enzyme			2633		304266	guanylate binding protein 1, interferon-inducible	--	--	--	--	10827094	Bt.24012.1.A1_at	202269_x_at	--	--	--
Gbp2	0.89	2.149	2.617	1.077	0.439				2.293		0.218	0.0959	0.000311	0.0734	0.000843				0.0452		Other	enzyme				14469	171164	guanylate binding protein 2	10496592	1368332_at	1435906_x_at	1435906_x_at	10819523	--	--	--	1435906_x_at	--
Gbp6 (includes others)	0.468		4.512	1.388					-0.839		0.0254		0.000492	0.0218					0.358		Cytoplasm	enzyme				17472|634650|626578|236573|100702		guanylate binding protein 6	10531987	--	1447927_at	1438676_at	--	--	--	--	1421104_at	--
GCH1	0.751	1.798	1.288	0.423	0.631	0.271	0.698	1.504	-1.521	-0.202	0.0253	0.0421	0.0751	0.177	0.000791	0.0953	0.00189	9.18e-12	0.00984	0.283	Cytoplasm	enzyme			2643	14528	29244	GTP cyclohydrolase 1	10419288	1387221_at	1420499_at	1420499_at	10782919	Bt.2318.2.S1_at	204224_s_at	GCH1	1429692_s_at	A_24_P167642
GEM	1.41	0.506	0.719	-0.755	-0.062	0.055	0.109		-0.497		0.00862	0.0695	0.0747	0.43	0.571	0.653	0.637		0.366		Plasma Membrane	enzyme			2669	14579	297902	GTP binding protein overexpressed in skeletal muscle	10503334	1382351_at	1426063_a_at	1426063_a_at	10867657	Bt.28062.1.S1_at	204472_at	--	1426063_a_at	--
GFAP	0.167	-0.248	-0.905	-2.004	0.014	-0.134	0.794		-1.035		0.233	0.199	0.423	0.0343	0.877	0.259	0.345		0.0352		Cytoplasm	other	diagnosis		2670	14580	24387	glial fibrillary acidic protein	10391798	1368353_at	1426509_s_at	1426509_s_at	10747948	Bt.21127.1.S1_at	203540_at	--	1440142_s_at	--
GFPT2	-0.09	-0.423		0.215	0.398	1.6	1.22		1.191	1.028	0.405	0.143		0.514	0.00918	0.00255	0.000716		0.0909	3.58e-05	Cytoplasm	enzyme			9945	14584	360518	glutamine-fructose-6-phosphate transaminase 2	10375614	1377761_at	--	1418753_at	10733139	Bt.8781.1.S1_at	205100_at	--	1418753_at	A_23_P144916
GHRL	0.415	-0.097	-0.56	-0.322	-0.1	-0.025			-0.162	3.281	0.0463	0.377	0.28	0.348	0.345	0.852			0.845	0.0003	Extracellular Space	growth factor			51738	58991	59301	ghrelin/obestatin prepropeptide	10546962	1387254_at	1448980_at	1448980_at	10864674	Bt.8142.1.S1_at	--	--	1448980_at	A_23_P40956
GM2A	-0.045	0.06	0.155	-0.807	-0.069	-0.557	0.685		-1.044	0.243	0.803	0.713	0.326	0.567	0.36	0.376	0.0327		0.0443	0.187	Cytoplasm	enzyme			2760	14667	282838	GM2 ganglioside activator	10376208	1371803_at	1442203_at	1442203_at	10733690	Bt.1539.1.S1_at	215890_at	--	1448241_at	A_24_P925314
GNAI1	-0.096	0.578	-0.125	-1.18	-0.334	0.259	-0.756		-2.399		0.25	0.0639	0.545	0.0154	0.0239	0.176	0.0205		0.159		Plasma Membrane	enzyme			2770	14677	25686	guanine nucleotide binding protein (G protein), alpha inhibiting activity polypeptide 1	10528227	1387505_at	1427510_at	1427510_at	10853229	Bt.5546.1.S1_at	209576_at	--	1454959_s_at	--
GNB4	-0.063	0.295	-0.351	1.63	-0.073	-0.501			0.712	0.237	0.529	0.159	0.315	0.0451	0.279	0.0846			0.447	0.308	Plasma Membrane	enzyme			59345	14696	294962	guanine nucleotide binding protein (G protein), beta polypeptide 4	10497689	1371071_at	1439632_at	1439632_at	10822717	Bt.18321.1.A1_at	--	--	1419469_at	A_23_P18186
GPD1	0.216	-0.878	-0.37	-1.765	-0.12	-0.148	0.249		-1.947	0.025	0.0887	0.638	0.369	0.254	0.559	0.349	0.321		0.0383	0.827	Cytoplasm	enzyme	unspecified application		2819	14555	60666	glycerol-3-phosphate dehydrogenase 1 (soluble)	10426812	1371363_at	1439396_x_at	1456732_at	10899187	Bt.5002.1.S1_at	204997_at	--	1456732_at	A_23_P413721
GPR84	0.699	-0.219	0.48	2.179	0.653			6.227	0.306	1.781	0.0094	0.224	0.0441	0.0314	6.1e-05			0	0.649	1.8e-05	Plasma Membrane	G-protein coupled receptor			53831	80910	688730	G protein-coupled receptor 84	10433101	1385605_at	1420591_at	1420591_at	10907679	--	--	GPR84	1420591_at	A_23_P25155
GPR126	0.065	-0.045		0.174			-1.37		1.005		0.707	0.93		0.886			0.000417		0.57		Plasma Membrane	G-protein coupled receptor			57211	215798	308376	G protein-coupled receptor 126	10367982	1382955_at	--	1437408_at	--	--	213094_at	--	1437409_s_at	--
GPR176	0.035	1.256	0.239	-1.002	0.943		1.12		0.894		0.746	0.00353	0.247	0.488	0.000203		0.238		0.356		Plasma Membrane	G-protein coupled receptor			11245	381413	117257	G protein-coupled receptor 176	10486102	1388243_at	1442116_at	1442116_at	10848429	--	206673_at	--	1442116_at	--
GRN	-0.062	0.287	0.228	0.285	-0.02	-0.123	0.211		-1.636	0.064	0.853	0.142	0.197	0.459	0.81	0.299	0.528		0.00276	0.75	Extracellular Space	growth factor			2896	14824	29143	granulin	10381588	1386893_at	1448148_at	1448148_at	10738576	Bt.7413.1.S1_at	200678_x_at	--	1448148_at	A_23_P49708
GSK3B	-0.018	0.187	0.739	0.378	0.126	-0.163	0.408		-2.276	-0.05	0.834	0.574	0.156	0.375	0.111	0.0975	0.0539		0.0133	0.769	Nucleus	kinase	efficacy	enzastaurin	2932	56637	84027	glycogen synthase kinase 3 beta	10435676	1370267_at	1437001_at	1454958_at	10754188	Bt.18755.2.S1_at	209945_s_at	--	1439931_at	A_24_P243044
GSPT1	0.031	0.062	0.285	0.713	0.011	0.308	0.262		1.479	0.105	0.832	0.597	0.39	0.0599	0.872	0.0993	0.392		0.0255	0.579	Cytoplasm	translation regulator			2935	14852	24420	G1 to S phase transition 1	10437748	1371585_at	1446550_at	1446550_at	10731428	Bt.22451.1.S1_at	217595_at	--	1455173_at	A_24_P73669
Hamp/Hamp2	0.209		0.293	1.462					2.31		0.338		0.156	0.211					0.00608		Extracellular Space	other				66438|84506		hepcidin antimicrobial peptide	10562169	--	1419196_at	1456289_at	--	--	--	--	1456289_at	--
HBEGF	0.146	0.041		-0.876	0.297		1.14		1.663	1.577	0.695	0.919		0.0314	0.0162		0.000807		0.0344	0.0113	Extracellular Space	growth factor	diagnosis		1839	15200	25433	heparin-binding EGF-like growth factor	10458340	1368983_at	--	1418349_at	10803947	--	203821_at	--	1418350_at	A_24_P140608
HEXA	-0.176	-0.007		-0.012	-0.227	0.062	-0.135		-1.144	-0.049	0.433	0.961		0.972	0.0276	0.454	0.574		0.00286	0.83	Cytoplasm	enzyme			3073	15211	300757	hexosaminidase A (alpha polypeptide)	10585874	1373222_at	--	1449024_a_at	10910490	Bt.6065.1.S1_at	201765_s_at	--	1449024_a_at	A_23_P129101
HEXB	0.101	0.152		-0.127	-0.221		0.024		-1.151	0.094	0.589	0.528		0.715	0.0325		0.892		0.00572	0.574	Cytoplasm	enzyme			3074	15212	294673	hexosaminidase B (beta polypeptide)	10411373	1372706_at	--	1437874_s_at	10820693	--	201944_at	--	1460180_at	A_23_P156049
HEY1	-0.194	-0.318	-0.713	0.675	0.186	-0.017	0.35	-2.554	0.378		0.18	0.0638	0.44	0.282	0.0621	0.831	0.115	0.000223	0.638		Nucleus	transcription regulator			23462	15213	155437	hairy/enhancer-of-split related with YRPW motif 1	10497203	1386080_at	1415999_at	1415999_at	10814347	Bt.6670.1.S1_at	44783_s_at	HEY1	1415999_at	--
HGF	0.157	0.036	0.294	-1.88	1.39	-0.14	-1.23		-2.196		0.0694	0.71	0.543	0.0908	2.23e-05	0.304	0.0703		0.0851		Extracellular Space	growth factor	diagnosis,disease progression,efficacy,prognosis,unspecified application		3082	15234	24446	hepatocyte growth factor (hepapoietin A; scatter factor)	10519857	1387701_at	1442884_at	1442884_at	10860351	Bt.13085.1.S1_at	210755_at	--	1425379_at	--
HIVEP1	0.651	1.808	0.599	0.753	0.634	-0.025	0.51		0.759	1.101	0.0254	0.00189	0.0393	0.133	1.09e-05	0.875	0.0516		0.204	0.000259	Nucleus	transcription regulator			3096	110521	117140	human immunodeficiency virus type I enhancer binding protein 1	10404774	1391560_at	1422742_at	1422742_at	10797863	Bt.18057.1.A1_at	204512_at	--	1422742_at	A_23_P19619
HLA-B	0.257	1.594	3.69	1.81	0.706		0.906		2.299	0.451	0.205	5.29e-05	1.78e-07	0.0296	0.00025		0.0208		0.078	0.0059	Plasma Membrane	transmembrane receptor	safety		3106	667977|110557|15013|15006|14972|69717|15015|15018|14964|14963	24973|414791|368153|309627|414779|414783|414789|414793|414819|309600|309603|309607|414792|24974|414790|24977	major histocompatibility complex, class I, B	10450075	1371209_at	1427746_x_at	1447260_at	10827999	--	209140_x_at	--	1418734_at	A_24_P113674
HLA-DRA	0	0.882	0.731	-3.657	0.039	-0.045	0.306		-1.997	0.971	1	0.374	0.355	0.0239	0.928	0.93	0.289		0.0741	0.0538	Plasma Membrane	transmembrane receptor			3122	100504404	294269	major histocompatibility complex, class II, DR alpha	10450161	1370883_at	1422892_s_at	1426202_at	10828344	Bt.8552.1.S1_at	210982_s_at	--	1422892_s_at	A_32_P87697
HLA-E	-0.086	1.934	1.34	0.016	0.813		0.669		-1.866	0.216	0.77	0.0133	0.00532	0.954	0.000351		0.0106		0.0157	0.181	Plasma Membrane	transmembrane receptor	prognosis		3133	15040	294228	major histocompatibility complex, class I, E	10450682	1388212_a_at	1449556_at	1449556_at	10827809	--	200905_x_at	--	1449556_at	A_23_P30848
HMGCR	0.157	0.191		2.309	0.291	0.135	-0.103		-0.287	0.181	0.398	0.601		0.00755	0.0195	0.374	0.527		0.331	0.562	Cytoplasm	enzyme	efficacy	aspirin/pravastatin, atorvastatin/ezetimibe, simvastatin/sitagliptin, pitavastatin, lovastatin/niacin, ezetimibe/simvastatin, amlodipine/atorvastatin, fluvastatin, cerivastatin, atorvastatin, pravastatin, simvastatin, lovastatin, rosuvastatin	3156	15357	25675	3-hydroxy-3-methylglutaryl-CoA reductase	10411332	1387848_at	--	1451766_at	10820666	Bt.11465.1.S1_at	202540_s_at	--	1427229_at	A_23_P30495
HMOX1	-0.076	0.459		1.265	0.227	1.03	0.293		-1.705	-0.068	0.728	0.116		0.0196	0.176	0.00813	0.237		0.281	0.869	Cytoplasm	enzyme	efficacy,safety,unspecified application	tin mesoporphyrin	3162	15368	24451	heme oxygenase (decycling) 1	10572897	1370080_at	--	1448239_at	10806122	Bt.4001.1.S1_at	203665_at	--	1448239_at	A_23_P120883
HP	-0.163	2.4	3.959	0.201	1.46	0.029	0.048		-2.773		0.66	0.0257	0.000137	0.467	4.16e-06	0.7	0.944		0.0902		Extracellular Space	peptidase	diagnosis,efficacy,unspecified application		3240	15439	24464	haptoglobin	10581605	1370148_at	1448881_at	1448881_at	10810923	Bt.12553.1.S1_at	206697_s_at	--	1448881_at	--
HPGD	0.001	1.314	-1.33	-1.179	-0.112	-0.143	-0.794		-1.171		0.994	0.0183	0.203	0.0431	0.272	0.334	0.487		0.232		Cytoplasm	enzyme	prognosis		3248	15446	79242	hydroxyprostaglandin dehydrogenase 15-(NAD)	10571840	1376191_at	1419905_s_at	1419905_s_at	10791522	Bt.2556.1.S1_at	211549_s_at	--	1419906_at	--
HPGDS	0.069	0.036		-1.776	-1.37		0.48		0.566		0.644	0.783		0.103	9.23e-06		0.6		0.442		Cytoplasm	enzyme			27306	54486	58962	hematopoietic prostaglandin D synthase	10545101	1368492_at	--	1421492_at	10862842	--	206726_at	--	1421492_at	--
HSD11B1	-0.291	2.379	-0.243	-0.132	0.775	0.389	0.279		-2.297	0.366	0.0791	0.00154	0.525	0.666	8.54e-06	0.0592	0.476		0.0131	0.0361	Cytoplasm	enzyme			3290	15483	25116	hydroxysteroid (11-beta) dehydrogenase 1	10361234	1386953_at	1449038_at	1449038_at	10770795	Bt.13027.1.A1_at	205404_at	--	1449038_at	A_23_P63209
HSPG2	0.069			-1.283		-0.009	0.233		0.264		0.675			0.0182		0.963	0.402		0.547		Extracellular Space	enzyme	unspecified application		3339	15530		heparan sulfate proteoglycan 2	10509280	--	--	1418670_s_at	--	Bt.1533.1.S1_at	201655_s_at	--	1418670_s_at	--
ICAM1	1.19	1.352	1.645	2.126	0.817	2.21	4.22	2.937	4.013	1.127	0.00142	0.000859	0.086	0.00244	9.78e-06	3.67e-07	2.33e-07	2.22e-16	0.000479	0.000164	Plasma Membrane	transmembrane receptor	diagnosis,efficacy,prognosis,unspecified application		3383	15894	25464	intercellular adhesion molecule 1	10583519	1387202_at	1424067_at	1424067_at	10908319	Bt.5372.1.S1_at	202638_s_at	ICAM1	1424067_at	A_23_P153320
ICOSLG	0.167			-1.544	-0.097	0.306	2.4		1.137	0.348	0.195			0.00657	0.536	0.00746	0.0141		0.436	0.0396	Plasma Membrane	other			23308	50723	499415	inducible T-cell co-stimulator ligand	10364361	--	--	1419212_at	10832232	Bt.26695.1.S1_at	211197_s_at	--	1419212_at	A_23_P166280
ID1	-0.483	-0.332	-0.246	-0.188	0.82	-0.158	-1.71		0.326	0.105	0.0875	0.107	0.423	0.59	2.79e-05	0.11	0.000338		0.437	0.593	Nucleus	transcription regulator	disease progression		3397	15901	25261	inhibitor of DNA binding 1, dominant negative helix-loop-helix protein	10477169	1387028_a_at	1425895_a_at	1425895_a_at	10840890	Bt.1730.1.A1_at	208937_s_at	--	1425895_a_at	A_23_P252306
IER3	1.81	1.805	0.718	0.496	0.678	0.956	0.654		0.383	2.138	0.00233	0.0188	0.00916	0.231	0.000196	0.0116	0.0374		0.572	0.0138	Cytoplasm	other	unspecified application		8870	15937	294235	immediate early response 3	10444890	1388587_at	1419647_a_at	1419647_a_at	10831077	Bt.2153.1.S1_at	201631_s_at	--	1419647_a_at	A_23_P42257
Ifi204 (includes others)	-0.146		1.471	1.01					-3.013		0.373		0.0388	0.531					0.036		Nucleus	transcription regulator				100504287|545384|15951|226691|236312|15950|381308|100040462|226695		interferon activated gene 204	10360370	--	1452231_x_at	1435331_at	--	--	--	--	1435331_at	--
IFIH1	-0.071	0.201	1.105	0.176	0.329	2.14	4.38	1.313	-0.121	0.928	0.357	0.131	0.0147	0.627	0.0118	7.74e-05	3.54e-08	0.00136	0.823	0.000123	Nucleus	enzyme			64135	71586	499801	interferon induced with helicase C domain 1	10483110	1394352_at	1426276_at	1426276_at	10845708	Bt.16857.1.A1_at	219209_at	IFIH1	1426276_at	A_23_P68155
IFIT3	-0.145	-0.236	1.291	0.687	1.62		1.24		0.365	-0.287	0.259	0.119	0.0483	0.139	0.00778		0.0637		0.53	0.417	Cytoplasm	other			3437	667370|15959	309526	interferon-induced protein with tetratricopeptide repeats 3	10462618	1376908_at	1449025_at	1449025_at	10714903	--	204747_at	--	1449025_at	A_23_P35412
IFIT5						0.159	1.3									0.105	0.00193				Plasma Membrane	other			24138			interferon-induced protein with tetratricopeptide repeats 5	--	--	--	--	--	Bt.22130.1.S1_at	203595_s_at	--	--	--
IFIT1B	0.295	-0.141	1.774	0.498	0.17				0.771		0.41	0.226	0.0474	0.21	0.298				0.371		Cytoplasm	other			439996	15957	56824	interferon-induced protein with tetratricopeptide repeats 1B	10462623	1369836_at	1450783_at	1450783_at	10729791	--	--	--	1450783_at	--
IFNA1/IFNA13	0.402		1.227	-3.186			1.29		-1.277		0.101		0.0773	0.0203			0.0463		0.0129		Extracellular Space	cytokine	diagnosis		3439|3447	15972|15968|242517|15962|15965|230398|404549|15974|230396|15964|15969|15970|242519	690894|680208|502959	interferon, alpha 1	10514315	--	1450614_x_at	1422332_at	--	--	208375_at	--	1422404_x_at	--
IFNAR2	0.281		1.13	0.771		1.2	0.271	-0.405	0.715		0.209		0.116	0.0522		2.03e-05	0.298	0.00151	0.0756		Plasma Membrane	transmembrane receptor		interferon alfacon-1, PEG-interferon alfa-2a, interferon beta-1a, recombinant interferon, interferon alfa-n1, IFNA2, interferon alfa-2b/ribavirin, pegintron, interferon beta-1b	3455	15976		interferon (alpha, beta and omega) receptor 2	10436830	--	1427691_a_at	1440169_x_at	--	Bt.5508.1.S1_at	204785_x_at	IFNAR2	1427691_a_at	--
IFNG	-0.075	-0.097	0.738	-2.639	-0.145	0.076	-0.172		2.733		0.573	0.343	0.42	0.13	0.0597	0.327	0.457		0.0144		Extracellular Space	cytokine	diagnosis,efficacy,unspecified application		3458	15978	25712	interferon, gamma	10366586	1370790_at	1425947_at	1425947_at	10895625	Bt.188.1.S1_at	210354_at	--	1425947_at	--
IFNGR1	0.237	0.984	0.514	0.229	0.516		1.1		0.906	-0.032	0.132	0.00459	0.0356	0.438	5.63e-05		0.00118		0.278	0.819	Plasma Membrane	transmembrane receptor		interferon gamma-1b	3459	15979	116465	interferon gamma receptor 1	10361897	1369956_at	1448167_at	1448167_at	10701924	--	202727_s_at	--	1448167_at	A_23_P8281
IFNGR2	0.525	0.968	0.727	1.223	0.321	1.13	1.26		1.032	0.353	0.0227	0.0417	0.0046	0.0256	0.00211	8.94e-06	7.14e-05		0.0141	0.176	Plasma Membrane	transmembrane receptor		interferon gamma-1b	3460	15980	360697	interferon gamma receptor 2 (interferon gamma transducer 1)	10436865	1375716_at	1423557_at	1423557_at	10750211	Bt.4251.1.S1_at	201642_at	--	1423557_at	A_23_P29036
IGF1	-0.013	-0.286	0.524	-0.207	-1.31	0.078	0.993		-0.57		0.928	0.649	0.0283	0.681	2.02e-06	0.301	0.0177		0.757		Extracellular Space	growth factor	diagnosis,efficacy,prognosis,safety		3479	16000	24482	insulin-like growth factor 1 (somatomedin C)	10365559	1370333_a_at	1437401_at	1419519_at	10894695	Bt.12750.2.S1_a_at	209541_at	--	1434413_at	--
IGFBP3	-0.141	1.108		-0.627	0.168	-0.312	0.254		0.351		0.287	0.0069		0.348	0.078	0.394	0.289		0.862		Extracellular Space	other	diagnosis,disease progression,efficacy,prognosis,safety		3486	16009	24484	insulin-like growth factor binding protein 3	10384223	1367652_at	--	1423062_at	10778390	Bt.422.1.S1_at	210095_s_at	--	1423062_at	--
IGFBP5	0.272	-0.487		-2.857	0.922	-0.173	0.938		-2.781		0.162	0.632		0.0184	0.000265	0.241	0.0327		0.239		Extracellular Space	other	unspecified application		3488	16011	25285	insulin-like growth factor binding protein 5	10355500	1387348_at	--	1452114_s_at	10928837	Bt.21465.1.S1_at	203425_s_at	--	1452114_s_at	--
IGKC							1.27										0.0169				Extracellular Space	other	unspecified application		3514	16071	24491	immunoglobulin kappa constant	--	--	--	--	--	--	214669_x_at	--	--	--
IKBKE	0.403		1.889	2.44	0.332	0.066	0.908		1.113		0.0631		0.0218	0.00304	0.0027	0.651	0.00144		0.0182		Cytoplasm	kinase			9641	56489	363984	inhibitor of kappa light polypeptide gene enhancer in B-cells, kinase epsilon	10357604	--	1417813_at	1417813_at	10767518	Bt.1472.1.S1_at	204549_at	--	1417813_at	--
IL4	-0.079	-0.03		-1.253	-0.263	-0.095	0.827		-0.636		0.706	0.737		0.0129	0.0807	0.28	0.343		0.545		Extracellular Space	cytokine	diagnosis,disease progression,efficacy,prognosis,response to therapy,unspecified application		3565	16189	287287	interleukin 4	10385832	1371128_at	--	1449864_at	10742607	Bt.423.1.S1_at	207538_at	--	1449864_at	--
IL6	0.425	0.76	1.104	-1.052	1.72	2.96	0.152		-0.671		0.071	0.042	0.0287	0.53	2.79e-05	0.00125	0.62		0.67		Extracellular Space	cytokine	diagnosis,disease progression,efficacy,prognosis,safety,unspecified application	tocilizumab	3569	16193	24498	interleukin 6 (interferon, beta 2)	10520452	1369191_at	1450297_at	1450297_at	10859799	Bt.3686.1.S1_at	205207_at	--	1450297_at	--
IL7	-0.139	0.17	0.762	4.158	0.555	-0.089	-1.38		0.853		0.384	0.187	0.0637	0.000234	0.00152	0.459	0.0821		0.0137		Extracellular Space	cytokine	efficacy,unspecified application		3574	16196	25647	interleukin 7	10497188	1369207_at	1422080_at	1422080_at	10814365	Bt.12751.1.S1_at	206693_at	--	1436861_at	--
IL8						3.45	4.07	1.667		2.368						3.92e-06	4.83e-07	7.43e-08		0.00119	Extracellular Space	cytokine	diagnosis,efficacy,prognosis,unspecified application		3576			interleukin 8	--	--	--	--	--	Bt.155.1.S1_at	211506_s_at	IL8	--	A_32_P87013
IL15	0.873	0.1	-0.25	0.521	-0.294	0.498	2.93		-0.045		0.0465	0.78	0.545	0.115	0.0527	0.00387	6.17e-05		0.946		Extracellular Space	cytokine	diagnosis,efficacy		3600	16168	25670	interleukin 15	10579958	1368375_a_at	1418219_at	1418219_at	10806899	Bt.522.1.S1_at	217371_s_at	--	1418219_at	--
IL16	-0.093	-0.226	-0.244	1.653	-0.172	0.194	-0.408		-3.162	-0.775	0.316	0.0514	0.27	0.289	0.112	0.0871	0.413		0.0149	0.000973	Extracellular Space	cytokine			3603	16170	116996	interleukin 16	10565218	1376895_at	1443796_at	1417391_a_at	10723351	Bt.26527.2.S1_a_at	209828_s_at	--	1417391_a_at	A_24_P73599
IL32							2.31			0.538							0.0271			0.171	Extracellular Space	cytokine			9235			interleukin 32	--	--	--	--	--	--	203828_s_at	--	--	A_23_P15146
IL10RA	0.002	-0.201	0.4	1.384	-0.195	0.445	0.675	1.219	-0.088	0.472	0.979	0.113	0.183	0.039	0.115	0.125	0.282	0	0.759	0.0397	Plasma Membrane	transmembrane receptor			3587	16154	117539	interleukin 10 receptor, alpha	10593050	1387728_at	1448731_at	1437808_x_at	10916973	Bt.24247.1.S1_at	204912_at	IL10RA	1456173_at	A_23_P203173
IL12B	-0.027	-0.069	-0.563	-1.822	0.131	0.067	-0.166		-0.301		0.825	0.434	0.0584	0.0217	0.236	0.447	0.734		0.746		Extracellular Space	cytokine	diagnosis,efficacy	ustekinumab	3593	16160	64546	interleukin 12B (natural killer cell stimulatory factor 2, cytotoxic lymphocyte maturation factor 2, p40)	10375331	1369565_at	1419530_at	1419530_at	10732915	Bt.523.1.S1_at	207901_at	--	1419530_at	--
IL15RA	0.202			1.011	0.222		1.55		0.469	0.934	0.138			0.0269	0.0539		9.4e-05		0.413	0.000571	Plasma Membrane	transmembrane receptor	prognosis		3601	16169	690369	interleukin 15 receptor, alpha	10469289	--	--	1448681_at	10799407	--	207375_s_at	--	1448681_at	A_23_P138680
IL17A	0.085		1.538	0.815	-0.094	0.096	-0.333		0.589		0.605		0.0309	0.733	0.408	0.288	0.527		0.551		Extracellular Space	cytokine	diagnosis,unspecified application	secukinumab	3605	16171	301289	interleukin 17A	10345032	--	1426145_at	1426145_at	10922109	Bt.12772.1.A1_at	216876_s_at	--	1426145_at	--
IL17C	0.073				0.067			3.644			0.695				0.405			0.000591			Extracellular Space	cytokine			27189	234836	691516	interleukin 17C	10576115	--	--	--	10808513	--	--	IL17C	--	--
IL17D	-0.032	-0.289	-0.97	-1.154		-0.138			-2.035	0.098	0.689	0.0894	0.203	0.541		0.272			0.0151	0.534	Extracellular Space	other			53342	239114	691799	interleukin 17D	10415636	1375285_at	1456612_at	1435714_x_at	--	Bt.20223.2.S1_at	--	--	1435714_x_at	A_23_P345692
IL18BP	-0.184	0.866	2.073	0.255	1.19	0.238	-0.375		0.605		0.0345	0.0371	0.000255	0.538	7.12e-06	0.0135	0.347		0.534		Extracellular Space	other			10068	16068	84388	interleukin 18 binding protein	10566050	1369031_at	1450424_a_at	1450424_a_at	10724131	Bt.22116.1.A1_at	219323_s_at	--	1450424_a_at	--
IL18R1	-0.079	-0.039		1.297	0.072	0.146	3.03		-0.834	-0.324	0.516	0.813		0.193	0.384	0.171	4.63e-06		0.327	0.241	Plasma Membrane	transmembrane receptor			8809	16182	301365	interleukin 18 receptor 1	10345807	1384939_at	--	1421628_at	10922871	Bt.29883.1.A1_at	206618_at	--	1421628_at	A_24_P208567
IL1A	0.464	-0.096	0.452	0.618	1.88	0.429	1.53	7.495	0.337		0.0878	0.584	0.482	0.65	2.47e-05	0.00418	7.43e-05	0	0.602		Extracellular Space	cytokine	efficacy,prognosis,unspecified application	IL-1 trap	3552	16175	24493	interleukin 1, alpha	10487588	1371170_a_at	1421473_at	1421473_at	10849833	Bt.191.1.S2_at	210118_s_at	IL1A	1421473_at	--
IL1B	-0.109	-0.038		0.677	0.983	0.309	0.826	3.789	0.787	0.51	0.415	0.889		0.0773	0.00164	0.017	0.0205	0	0.224	0.288	Extracellular Space	cytokine	diagnosis,efficacy,prognosis	IL-1 trap, canakinumab	3553	16176	24494	interleukin 1, beta	10487597	1398256_at	--	1449399_a_at	10849841	Bt.4856.1.S2_at	205067_at	IL1B	1449399_a_at	A_23_P79518
IL1R1	0.196	0.106	-1.081	1.348	0.314	0.485	1.67		2.512		0.297	0.565	0.192	0.0288	0.0233	0.0754	0.000278		0.021		Plasma Membrane	transmembrane receptor		anakinra	3554	16177	25663	interleukin 1 receptor, type I	10345762	1369255_at	1459777_at	1459777_at	10922826	Bt.9175.1.A1_at	202948_at	--	1448950_at	--
IL1RL1	0.271	0.266	0.853	0.128	-0.37		1.25		-0.441		0.0693	0.343	0.311	0.899	0.105		0.0284		0.667		Plasma Membrane	transmembrane receptor			9173	17082	25556	interleukin 1 receptor-like 1	10345791	1387273_at	1422317_a_at	1425145_at	10922857	--	210442_at	--	1425145_at	--
IL1RN	-0.009	-0.101	0.306	1.726	0.761	0.189	-0.482	4.974	-1.409	-0.195	0.983	0.305	0.318	0.098	0.00219	0.213	0.453	0	0.127	0.228	Extracellular Space	cytokine	efficacy		3557	16181	60582	interleukin 1 receptor antagonist	10469816	1387835_at	1425663_at	1451798_at	10834109	Bt.4199.1.S1_at	216245_at	IL1RN	1425663_at	A_23_P209995
IL21R	-0.032			0.798	-0.219	-0.004	-0.3		-1.976	0.328	0.814			0.417	0.0556	0.964	0.529		0.00503	0.118	Plasma Membrane	transmembrane receptor			50615	60504	308977	interleukin 21 receptor	10557342	--	--	1450456_at	10710795	Bt.25383.1.A1_at	221658_s_at	--	1450456_at	A_24_P227927
IL23A	0.267	-0.116		1.2	0.262		0.38	3.062	-0.203	-0.213	0.284	0.287		0.118	0.0325		0.254	6.61e-06	0.717	0.342	Extracellular Space	cytokine	diagnosis		51561	83430	155140	interleukin 23, alpha subunit p19	10373358	1387642_at	--	1419529_at	10899749	--	220054_at	IL23A	1419529_at	A_23_P76078
IL2RA	-0.037	-0.037	-0.363	2.986	-0.061	0.072	0.736		0.537		0.699	0.77	0.528	0.00105	0.489	0.42	0.0335		0.599		Plasma Membrane	transmembrane receptor	efficacy	LMB-2, daclizumab, basiliximab, aldesleukin, denileukin diftitox	3559	16184	25704	interleukin 2 receptor, alpha	10469278	1387591_at	1420692_at	1420691_at	10799420	Bt.3941.1.S1_at	206341_at	--	1420692_at	--
IL36B	0.153	0.195		2.853	-0.074				0.224		0.389	0.153		0.00824	0.268				0.801		Extracellular Space	cytokine			27177	69677	362076	interleukin 36, beta	10469774	1385842_at	--	1425715_at	10843212	--	--	--	1425715_at	--
IL4I1		0.054								2.013		0.783								1.31e-06	Cytoplasm	enzyme			259307		100360621	interleukin 4 induced 1	--	1379937_at	--	--	--	--	--	--	--	A_23_P502520
IL7R	0.015	-0.1	-0.764	-1.59	1.19		2.01		-0.814		0.821	0.429	0.42	0.0173	4.68e-05		0.000639		0.341		Plasma Membrane	transmembrane receptor		recombinant human interleukin-7	3575	16197	294797	interleukin 7 receptor	10427628	1382566_at	1448576_at	1448576_at	10821851	--	205798_at	--	1448576_at	--
INHBA	0.088	0.091		1.058	0.528	0.898	1.71		1.237		0.635	0.358		0.409	0.00902	0.0156	0.00667		0.0635		Extracellular Space	growth factor	diagnosis		3624	16323	29200	inhibin, beta A	10403743	1369012_at	--	1458291_at	10798702	Bt.12760.1.S1_at	210511_s_at	--	1422053_at	--
INSR	0.126	-0.053	-0.455	0.38	-0.031	-0.292	0.709		-1.591	-0.057	0.315	0.86	0.218	0.398	0.759	0.0378	0.0587		0.0386	0.871	Plasma Membrane	kinase	prognosis	insulin detemir, INS, insulin aspart, insulin glulisine, insulin lispro, insulin glargine, protamine zinc insulin	3643	16337	24954	insulin receptor	10576692	1392043_at	1421380_at	1421380_at	10756229	Bt.28461.2.S1_a_at	207851_s_at	--	1434446_at	A_23_P4764
IRAK2	0.133	0.013	-0.203	-0.257	0.083			1.551	0.143		0.308	0.978	0.357	0.424	0.279			0.00092	0.704		Plasma Membrane	kinase			3656	108960	362418	interleukin-1 receptor-associated kinase 2	10540795	1383474_at	1436507_at	1436507_at	10857891	--	--	IRAK2	1436507_at	--
IRAK3	0.095	1.13	0.584	1.106	0.348		-1.41		0.891	-0.015	0.365	0.00925	0.101	0.0161	0.00153		0.0523		0.737	0.915	Cytoplasm	kinase			11213	73914	314870	interleukin-1 receptor-associated kinase 3	10372781	1380336_at	1435040_at	1430704_at	10902662	--	213817_at	--	1435040_at	A_23_P162300
IRF1	2.46	1.703	0.602	0.585	0.485	2.51	1.69		1.37	0.421	0.000253	0.00419	0.00138	0.0861	8.01e-05	8.79e-08	2.85e-06		0.0126	0.0144	Nucleus	transcription regulator			3659	16362	24508	interferon regulatory factor 1	10376060	1368073_at	1448436_a_at	1448436_a_at	10733553	Bt.10077.1.S2_at	202531_at	--	1448436_a_at	A_23_P41765
IRF5	0.606	0.345	0.264	1.066	0.227	1.57	-0.472	1.057	1.37	0.185	0.0434	0.029	0.21	0.0299	0.0246	0.0022	0.259	0.000104	0.184	0.303	Nucleus	transcription regulator			3663	27056	296953	interferon regulatory factor 5	10536898	1379563_at	1460231_at	1460231_at	10854190	Bt.18476.1.A1_a_at	205468_s_at	IRF5	1460231_at	A_23_P500271
IRF7	0.01	0.409	1.392	0.107	1.34	0.54	0.854		-1.071	0.419	0.887	0.313	0.0245	0.75	0.00145	0.0016	0.005		0.154	0.0734	Nucleus	transcription regulator			3665	54123	293624	interferon regulatory factor 7	10569102	1383564_at	1417244_a_at	1417244_a_at	10726758	Bt.5768.1.S1_at	208436_s_at	--	1417244_a_at	A_24_P378019
IRF8	0.187	1.831	-0.554	0.987	0.155	0.121	0.149		-3.504	-0.316	0.313	0.00833	0.473	0.319	0.215	0.137	0.634		0.00167	0.101	Nucleus	transcription regulator			3394	15900	292060	interferon regulatory factor 8	10576034	1372097_at	1448452_at	1448452_at	10808431	Bt.13902.2.S1_a_at	204057_at	--	1448452_at	A_23_P332190
Irg1	0.243		0.315	1.113	0.425				5.399		0.101		0.145	0.213	0.0371				0.0012		Other	other				16365	306127	immunoresponsive gene 1	10416837	--	1427381_at	1427381_at	10781877	--	--	--	1427381_at	--
ISG15	0.031	0.237			1.19	1.07	-0.068			0.174	0.876	0.409			0.00349	0.000972	0.725			0.206	Extracellular Space	other			9636	100038882	298693	ISG15 ubiquitin-like modifier	10451287	1382314_at	--	--	10882317	Bt.12304.1.S1_at	205483_s_at	--	--	A_23_P819
ITGA2	0.377			0.889	1.32	0.075	0.005		0.628		0.00553			0.191	3.38e-06	0.621	0.986		0.162		Plasma Membrane	transmembrane receptor			3673	16398	170921	integrin, alpha 2 (CD49B, alpha 2 subunit of VLA-2 receptor)	10412267	--	--	1450501_at	10821415	Bt.12761.1.A1_at	205032_at	--	1450501_at	--
ITGA4	0.006		-0.915	-3.158	-0.575	-0.102	0.397		1.048	-0.078	0.951		0.244	0.0405	0.00212	0.302	0.557		0.406	0.57	Plasma Membrane	transmembrane receptor	efficacy,prognosis	natalizumab	3676	16401	311144	integrin, alpha 4 (antigen CD49D, alpha 4 subunit of VLA-4 receptor)	10473125	--	1421194_at	1427615_at	10837138	Bt.8130.1.S1_at	205884_at	--	1450155_at	A_23_P56505
ITGA5	0.271	0.109	-1.202	-1.496	0.302	0.087	-0.125		-1.638	0.14	0.0852	0.674	0.0405	0.396	0.00137	0.381	0.646		0.0889	0.373	Plasma Membrane	transmembrane receptor	prognosis		3678	16402	315346	integrin, alpha 5 (fibronectin receptor, alpha polypeptide)	10433114	1385649_at	1457561_at	1457561_at	10907689	Bt.15707.1.S1_at	201389_at	--	1457561_at	A_23_P36562
ITGB2	0.112	-0.196		-0.717	0.354	-0.349	0.521		-2.227	0.456	0.115	0.315		0.119	0.00181	0.125	0.0277		0.00272	0.132	Plasma Membrane	transmembrane receptor			3689	16414	309684	integrin, beta 2 (complement component 3 receptor 3 and 4 subunit)	10364262	1383131_at	--	1450678_at	10832306	Bt.4615.1.S1_at	202803_s_at	--	1450678_at	A_23_P430411
ITGB6	-0.001	-0.11	-1.14	1.188	0.259	0.008	-0.942		1.359		0.99	0.348	0.0485	0.137	0.019	0.929	0.314		0.0349		Plasma Membrane	other	diagnosis		3694	16420	311061	integrin, beta 6	10483000	1382439_at	1422983_at	1422983_at	10845587	Bt.9972.1.S1_at	208083_s_at	--	1432281_a_at	--
ITPR1	0.024	0.188	-0.264	0.228	-0.31	-0.288	-1.11		-0.686	0.498	0.881	0.352	0.35	0.53	0.00202	0.0236	0.0151		0.177	0.00761	Cytoplasm	ion channel			3708	16438	25262	inositol 1,4,5-trisphosphate receptor, type 1	10540408	1387907_at	1417279_at	1417279_at	10857546	Bt.23606.1.S1_at	216944_s_at	--	1417279_at	A_23_P92042
ITPR2	0.099	0.331	0.36	1.239	0.213	-0.04	-0.422		-1.24	0.007	0.464	0.191	0.342	0.0233	0.0359	0.765	0.517		0.193	0.97	Cytoplasm	ion channel			3709	16439	81678	inositol 1,4,5-trisphosphate receptor, type 2	10549282	1369675_at	1444418_at	1427693_at	10866866	Bt.9026.1.S1_at	211360_s_at	--	1444418_at	A_23_P203933
JAG1	0.358	0.21	-0.215	1.066	0.128	0.066	2.47		0.933		0.117	0.591	0.535	0.292	0.0988	0.378	8.56e-07		0.281		Extracellular Space	growth factor	efficacy		182	16449	29146	jagged 1	10488060	1368725_at	1421106_at	1421105_at	10850228	Bt.6125.2.S1_at	209099_x_at	--	1421106_at	--
JUN	1.03	-0.437		0.043	-0.181	-0.156	-0.741		0.295	-0.318	0.00144	0.0379		0.876	0.0478	0.562	0.011		0.464	0.613	Nucleus	transcription regulator	prognosis		3725	16476	24516	jun proto-oncogene	10514466	1374404_at	--	1448694_at	10878112	Bt.11159.1.S1_at	201466_s_at	--	1417409_at	A_23_P201538
JUNB	1.41	1.315	0.998	0.525	0.238	1.22	1.84	1.276	1.32	0.777	2.16e-06	0.00832	0.00379	0.113	0.00895	0.000247	0.00013	0.00017	0.0112	0.0118	Nucleus	transcription regulator	response to therapy		3726	16477	24517	jun B proto-oncogene	10580282	1387788_at	1415899_at	1415899_at	10806585	Bt.20542.1.S1_at	201473_at	JUNB	1415899_at	A_23_P4821
KCNJ2	-0.644	-0.155	0.574	-1.11	0.3	-0.076	-0.826	4.052	-0.367		0.0167	0.274	0.491	0.0683	0.00909	0.718	0.071	0	0.598		Plasma Membrane	ion channel		nicorandil, amiodarone	3759	16518	29712	potassium inwardly-rectifying channel, subfamily J, member 2	10382321	1368793_at	1450503_at	1450503_at	10739353	Bt.126.1.S2_at	206765_at	KCNJ2	1450503_at	--
KIT	0.24	-0.008		-0.95	-0.677	-0.574	-0.332		-2.48		0.0541	0.963		0.0516	0.000209	0.00684	0.0522		0.0427		Plasma Membrane	transmembrane receptor	diagnosis,efficacy,prognosis,safety,unspecified application	dasatinib, sunitinib, pazopanib, tivozanib, OSI-930, telatinib, tandutinib, cabozantinib, regorafenib, ponatinib, imatinib, sorafenib	3815	16590	64030	v-kit Hardy-Zuckerman 4 feline sarcoma viral oncogene homolog	10522530	1369822_at	--	1415900_a_at	10776437	Bt.27675.1.A1_at	205051_s_at	--	1452514_a_at	--
KLF4	-0.022	0.356		1.175	0.382	0.342	-0.457		-1.67	0.251	0.862	0.192		0.422	0.0105	0.015	0.544		0.0425	0.367	Nucleus	transcription regulator			9314	16600	114505	Kruppel-like factor 4 (gut)	10513008	1387260_at	--	1417395_at	10876838	Bt.1424.1.S1_at	220266_s_at	--	1417395_at	A_23_P32233
KLF10	1.38	0.275		0.036	-0.02	0.614	0.23	1.976	-0.923	0.5	0.000308	0.0777		0.933	0.782	0.0247	0.284	1.53e-06	0.0365	0.0882	Nucleus	transcription regulator			7071	21847	81813	Kruppel-like factor 10	10428302	1368650_at	--	1416029_at	10903459	Bt.9527.1.A1_at	202393_s_at	KLF10	1416029_at	A_23_P168828
KLK3	-0.294		-1.288	2.166			0.601		1.271	-0.128	0.221		0.00429	0.00452			0.411		0.122	0.506	Extracellular Space	peptidase	diagnosis,disease progression,efficacy,safety,unspecified application		354	18048|16622|16612|16616|16619|13646|18050|16624|16623|16613|16615|16617|16618|13648		kallikrein-related peptidase 3	10552608	--	1420490_at	1419090_x_at	--	--	204582_s_at	--	1419090_x_at	A_24_P108401
KRT6B							-1.43										0.00634				Cytoplasm	other	diagnosis		3854			keratin 6B	--	--	--	--	--	--	209126_x_at	--	--	--
KYNU	-0.1	-0.206	-0.8	0.199	-0.108	-0.026	2.54		-1.024	0.879	0.272	0.0771	0.0161	0.645	0.292	0.701	0.0105		0.466	0.00125	Cytoplasm	enzyme			8942	70789	116682	kynureninase	10471912	1398282_at	1451903_at	1451903_at	10836019	Bt.16477.1.A1_at	217388_s_at	--	1451903_at	A_23_P56898
LAD1	-0.001	-0.135	-0.422	-0.032	0.235		-0.564		-2.246		0.983	0.221	0.23	0.944	0.0487		0.155		0.00902		Extracellular Space	other			3898	16763	313325	ladinin 1	10350159	1374195_at	1418449_at	1418449_at	10869693	--	203287_at	--	1418449_at	--
LAMA3	0.053	-0.315	0.197	2.269	0.038		-0.977		2.524		0.489	0.177	0.426	0.0178	0.564		0.0686		0.00271		Extracellular Space	other	diagnosis		3909	16774	307582	laminin, alpha 3	10453939	1370538_at	1427512_a_at	1444860_at	10800237	--	203726_s_at	--	1444860_at	--
LAMB3	0.021	0.054	0.358	-1.134	0.762	0.032	0.776	1.069	0.96	-0.019	0.865	0.586	0.436	0.395	0.000154	0.85	0.00448	0	0.127	0.93	Extracellular Space	transporter			3914	16780	305078	laminin, beta 3	10352838	1391022_at	1417812_a_at	1417812_a_at	10766809	Bt.16740.1.A1_at	209270_at	LAMB3	1417812_a_at	A_23_P86012
LAMC2	0.151	0.139	-0.488	1.848	0.561	0.158	2.35		2.39		0.461	0.485	0.333	0.213	5.78e-05	0.227	0.000369		0.0057		Extracellular Space	other	diagnosis		3918	16782	192362	laminin, gamma 2	10358787	1379340_at	1452505_at	1452505_at	10768642	Bt.6509.1.S1_at	207517_at	--	1421279_at	--
LBP	0.536	1.44	1.669	0.716	-0.018	-0.232	0.459		-2.473		0.134	0.0217	0.0029	0.108	0.773	0.584	0.0496		0.00598		Plasma Membrane	transporter	diagnosis,efficacy		3929	16803	29469	lipopolysaccharide binding protein	10478048	1387868_at	1448550_at	1447520_at	10841693	Bt.24181.1.S1_at	211652_s_at	--	1448550_at	--
LCN2	0.502	1.88	3.003	0.087	1.32		-1.65		-5.273		0.0121	0.0213	0.00154	0.765	0.000142		0.00665		0.0243		Extracellular Space	transporter	diagnosis,unspecified application		3934	16819	170496	lipocalin 2	10481627	1387011_at	1427747_a_at	1427747_a_at	10844331	--	212531_at	--	1427747_a_at	--
LDLR	0.102	0.186	0.471	0.249	0.268	0.407	0.727	1.92	0.742	0.545	0.414	0.588	0.296	0.797	0.0519	0.0183	0.454	4.55e-05	0.355	0.0101	Plasma Membrane	transporter	disease progression,unspecified application		3949	16835	300438	low density lipoprotein receptor	10583732	1388218_at	1431947_at	1450383_at	10908521	Bt.28129.1.S1_at	217103_at	LDLR	1459403_at	A_24_P117029
LIF	2.35	-0.194	1.79	0.473	0.928	0.053	0.321		-0.507		1.49e-05	0.216	0.000129	0.605	0.000106	0.504	0.266		0.474		Extracellular Space	cytokine	unspecified application		3976	16878	60584	leukemia inhibitory factor	10373918	1368804_at	1421206_at	1421206_at	10773853	Bt.493.1.S1_at	205266_at	--	1450160_at	--
LOX	0.014	0.148		-0.704	0.268	-0.265	-0.358		-1.868		0.952	0.346		0.441	0.0204	0.346	0.637		0.00126		Extracellular Space	enzyme			4015	16948	24914	lysyl oxidase	10458894	1368172_a_at	--	1416121_at	10804463	Bt.8948.1.S1_at	213640_s_at	--	1448228_at	--
LRG1	0.198	-0.054	0.623	0.005	0.855	-0.096			-5.162	0.452	0.266	0.531	0.191	0.989	0.000413	0.362			0.0062	0.00494	Extracellular Space	other			116844	76905	367455	leucine-rich alpha-2-glycoprotein 1	10451953	1374626_at	1417290_at	1417290_at	10931034	Bt.14020.1.S1_at	--	--	1417290_at	A_23_P50638
LRRC8C	-0.002	0.226		0.426	0.203	0.401			1.31	0.063	0.994	0.231		0.236	0.0318	0.103			0.01	0.638	Cytoplasm	other			84230	100604	289443	leucine rich repeat containing 8 family, member C	10523766	1392755_at	--	1455398_at	10775271	Bt.19772.1.A1_at	--	--	1455398_at	A_23_P103775
LTB	0.067	0.887	-1.222	2.104	0.102	-0.073	4.29		-0.431	0.099	0.668	0.0442	0.0174	0.219	0.356	0.751	2.91e-07		0.639	0.603	Extracellular Space	cytokine	safety,unspecified application		4050	16994	361795	lymphotoxin beta (TNF superfamily, member 3)	10444752	1379499_at	1419135_at	1419135_at	10831158	Bt.21431.1.S1_at	207339_s_at	--	1419135_at	A_23_P93348
LTB4R	0.391	-0.032	0.997	2.653	0.038	0.026	0.386	-1.293	0.503	0.221	0.0169	0.808	0.144	0.0224	0.652	0.727	0.218	4.78e-05	0.423	0.272	Plasma Membrane	G-protein coupled receptor		etalocib	1241	16995	59264	leukotriene B4 receptor	10415392	1370095_at	1420407_at	1420407_at	10780505	Bt.16889.1.A1_at	216388_s_at	LTB4R	1420407_at	A_23_P151791
LY96	-0.062	0.377		0.294	-0.333	0.154	-0.578		-1.04	-0.099	0.804	0.391		0.319	0.00881	0.124	0.0486		0.0167	0.592	Plasma Membrane	transmembrane receptor			23643	17087	448830	lymphocyte antigen 96	10344966	1382277_at	--	1449874_at	10874918	Bt.8938.1.S1_at	206584_at	--	1449874_at	A_23_P94230
LYN	-0.058	-0.146	-0.243	-0.168	0.036	-0.192	-1.22		-0.643	0.206	0.593	0.419	0.324	0.583	0.611	0.452	0.00695		0.107	0.104	Cytoplasm	kinase		bosutinib	4067	17096	81515	v-yes-1 Yamaguchi sarcoma viral related oncogene homolog	10503098	1368679_a_at	1425598_a_at	1425598_a_at	10867461	Bt.10831.1.S1_at	202625_at	--	1425598_a_at	A_23_P147431
MAFF	0.88	1.454	0.288	0.27	-0.106	0.916	0.522	1.163	1.758	1.058	0.0394	0.0426	0.333	0.393	0.285	0.00902	0.0379	0.000112	0.0574	0.0581	Nucleus	transcription regulator			23764	17133	366960	v-maf musculoaponeurotic fibrosarcoma oncogene homolog F (avian)	10425283	1380229_at	1418936_at	1418936_at	10897643	Bt.7142.2.S1_a_at	205193_at	MAFF	1418936_at	A_23_P103110
MAP2K3	-0.13	0.118	0.157	0.454	0.028	0.708	1.11	0.718	1.157	0.372	0.0983	0.597	0.308	0.242	0.713	0.0194	0.0155	1.48e-10	0.0218	0.0261	Cytoplasm	kinase			5606	26397	303200	mitogen-activated protein kinase kinase 3	10376733	1388858_at	1451714_a_at	1425456_a_at	10734198	Bt.22071.1.S1_at	215498_s_at	MAP2K3	1425456_a_at	A_23_P118427
MAP2K6	-0.031	-0.543		0.044	-0.026	-1.08	-0.475		0.625		0.795	0.186		0.906	0.83	2.21e-05	0.106		0.249		Cytoplasm	kinase	prognosis		5608	26399	114495	mitogen-activated protein kinase kinase 6	10382300	1387809_at	--	1426850_a_at	10739334	Bt.561.1.S1_at	205699_at	--	1426850_a_at	--
MAP3K8	1.35	2.058	0.478	-0.1	0.284	1.66	2.49	1.859	-1.112	-0.08	0.000236	0.0314	0.201	0.867	0.0276	0.000168	0.00588	2.7e-06	0.372	0.692	Cytoplasm	kinase			1326	26410	116596	mitogen-activated protein kinase kinase kinase 8	10457225	1369393_at	1419208_at	1419208_at	10795602	Bt.28561.1.S1_at	205027_s_at	MAP3K8	1419208_at	A_23_P23947
Map4k4	0.029	0.094	0.359	1.559	0.098	0.168			0.366		0.762	0.401	0.198	0.0131	0.189	0.342			0.463		Cytoplasm	kinase				26921	301363	mitogen-activated protein kinase kinase kinase kinase 4	10345715	1373863_at	1422615_at	1440609_at	10922783	Bt.16996.1.A1_at	--	--	1434184_s_at	--
MAPK14	-0.074	0.014	-1.22	1.66	0.065	-0.234	-0.868		0.997	-0.204	0.533	0.899	0.0291	0.109	0.368	0.165	0.215		0.32	0.162	Cytoplasm	kinase		SCIO-469, RO-3201195	1432	26416	81649	mitogen-activated protein kinase 14	10443391	1367697_at	1426104_at	1442364_at	10828762	Bt.11377.1.A1_at	211087_x_at	--	1459617_at	A_24_P283288
MBP	0.08		-1.563	-2.46		-0.381	-0.592		1.625	0.235	0.472		0.0633	0.0209		0.0293	0.219		0.187	0.145	Extracellular Space	other	diagnosis,unspecified application		4155	17196		myelin basic protein	10457022	--	1433532_a_at	1456228_x_at	--	Bt.12606.1.S1_a_at	209072_at	--	1456228_x_at	A_24_P402080
MFHAS1	0.377	0.397	0.138	0.449	-0.121	0.718	1.01		0.929	-0.415	0.0024	0.449	0.524	0.372	0.235	9.88e-05	0.00161		0.0458	0.219	Cytoplasm	other			9258	52065	306508	malignant fibrous histiocytoma amplified sequence 1	10571325	1393738_s_at	1436897_at	1429005_at	10792024	Bt.4218.2.S1_a_at	213457_at	--	1429005_at	A_23_P112078
MFSD2A	0.072	-0.113		0.071	0.062	-0.082		3.567	0.126	1.072	0.708	0.357		0.891	0.499	0.354		0	0.903	0.000224	Other	other			84879	76574	298504	major facilitator superfamily domain containing 2A	10516064	1372966_at	--	1428223_at	10879516	Bt.27274.1.A1_at	--	MFSD2A	1428223_at	A_23_P43820
MIA	0.167	-1.326		1.118	0.082	-0.134	-0.416		1.098		0.229	0.0352		0.109	0.286	0.245	0.551		0.262		Extracellular Space	other	disease progression,prognosis		8190	12587	81510	melanoma inhibitory activity	10561187	1369320_at	--	1419608_a_at	10719977	Bt.4267.1.S1_at	206560_s_at	--	1419608_a_at	--
MMP1	-0.173		0.425	-2.567	-0.163	0.203	0.546		-0.912	1.383	0.149		0.203	0.00601	0.0882	0.49	0.2		0.303	0.101	Extracellular Space	peptidase	diagnosis,efficacy,safety	marimastat	4312	83995	300339	matrix metallopeptidase 1 (interstitial collagenase)	10583080	--	1422175_at	1422175_at	10907893	Bt.72.1.S1_at	204475_at	--	1422175_at	A_23_P1691
MMP3	0.317	3.368	0.406	1.601	3.29	-0.072	-0.246		-0.814		0.164	0.00544	0.183	0.0274	1.88e-09	0.518	0.736		0.418		Extracellular Space	peptidase	diagnosis,efficacy	marimastat	4314	17392	171045	matrix metallopeptidase 3 (stromelysin 1, progelatinase)	10583071	1368657_at	1418945_at	1418945_at	10907881	Bt.18504.2.A1_at	205828_at	--	1418945_at	--
MMP9	0.521	1.698	0.568	1.71	2.23	0.037	-0.138		2.471	3.125	0.00757	0.00776	0.339	0.00732	5.66e-08	0.943	0.541		0.0152	1.78e-05	Extracellular Space	peptidase	diagnosis,disease progression,efficacy,prognosis,unspecified application		4318	17395	81687	matrix metallopeptidase 9 (gelatinase B, 92kDa gelatinase, 92kDa type IV collagenase)	10478633	1398275_at	1416298_at	1448291_at	10842239	Bt.4714.1.S1_at	203936_s_at	--	1448291_at	A_23_P40174
MMP10	0.09	-0.02		-0.741	0.473		1.22		0.035		0.365	0.901		0.642	0.0977		0.00242		0.957		Extracellular Space	peptidase		marimastat	4319	17384	117061	matrix metallopeptidase 10 (stromelysin 2)	10583090	1368713_at	--	1420450_at	10907904	--	205680_at	--	1420450_at	--
MMP12	0.006	1.554	0.725	-0.422	0.122		0.19		-2.33		0.926	0.0214	0.249	0.418	0.573		0.453		0.00237		Extracellular Space	peptidase	efficacy,unspecified application	marimastat	4321	17381	117033	matrix metallopeptidase 12 (macrophage elastase)	10583056	1368530_at	1449153_at	1449153_at	10907869	--	204580_at	--	1449153_at	--
MMP13	0.103	2.773		-0.77	2.08	0.02	0.671		-1.292		0.27	0.012		0.615	9.05e-05	0.794	0.0116		0.441		Extracellular Space	peptidase	diagnosis	marimastat	4322	17386	171052	matrix metallopeptidase 13 (collagenase 3)	10583044	1388204_at	--	1417256_at	10907858	Bt.26268.1.A1_at	205959_at	--	1417256_at	--
MMP16	0	-0.275	-0.157	1.282	-0.271	-0.249	0.747		1.728		0.998	0.0255	0.526	0.0116	0.00642	0.0494	0.249		0.233		Extracellular Space	peptidase		marimastat	4325	17389	65205	matrix metallopeptidase 16 (membrane-inserted)	10503448	1368590_at	1443412_s_at	1437568_at	10867761	Bt.13089.1.S1_at	208166_at	--	1437568_at	--
MNT	-0.012		-0.945	-2.624			-0.116		-0.795	-0.408	0.91		0.288	0.0027			0.615		0.0876	0.0932	Nucleus	transcription regulator			4335	17428		MNT, MAX dimerization protein	10378497	--	1418193_at	1418193_at	--	--	204206_at	--	1418192_at	A_24_P350969
MSX2	0.108	-0.303	-0.249	-2.303	0.208		-0.506		-1.601		0.13	0.0315	0.431	0.0174	0.0479		0.415		0.169		Nucleus	transcription regulator			4488	17702	25483	msh homeobox 2	10409314	1369880_at	1438351_at	1438351_at	10794200	--	205555_s_at	--	1438351_at	--
MT1E	0.449	1.269	1.161	0.787		0.174	0.459		-1.932	0.152	0.209	0.0763	0.000988	0.679		0.613	0.151		0.227	0.859	Cytoplasm	other			4493	17748	24567	metallothionein 1E	10574027	1371237_a_at	1422557_s_at	1451612_at	--	Bt.14200.1.A1_at	216336_x_at	--	1422557_s_at	A_23_P206724
MT1H	0.88	1.331	1.778	0.045	0.515	0.443	0.386		0.434	0.358	0.00443	0.0686	0.000672	0.897	6.87e-05	0.0154	0.0395		0.796	0.684	Other	other			4496	17750	689415	metallothionein 1H	10574023	1388271_at	1428942_at	1428942_at	10827989	Bt.2529.1.S1_at	206461_x_at	--	1428942_at	A_23_P163782
MVP	-0.062	1.397	0.836	0.376	0.217	0.338	-0.218		0.494	0.305	0.722	0.00252	0.00715	0.364	0.0109	0.00537	0.455		0.234	0.149	Nucleus	other			9961	78388	64681	major vault protein	10568115	1367925_at	1456586_x_at	1456586_x_at	10725893	Bt.5390.1.S1_at	202180_s_at	--	1448618_at	A_23_P88819
MX1		0.076			1.32	1.57	0.843					0.73			0.0111	1.38e-05	0.0126				Cytoplasm	enzyme			4599		286918	myxovirus (influenza virus) resistance 1, interferon-inducible protein p78 (mouse)	--	1387283_at	--	--	10750524	Bt.4675.1.S1_a_at	202086_at	--	--	--
Mx1/Mx2	-0.137	0.325	0.685	-0.27	1.75				0.691		0.444	0.297	0.186	0.488	0.000447				0.441		Nucleus	enzyme				17858|17857	24575	myxovirus (influenza virus) resistance 1	10437224	1371015_at	1419676_at	1419676_at	10753425	--	--	--	1451905_a_at	--
MYOD1	0.22	-0.043	-1.435	-0.794	-0.01	0.077	0.744		1.211	-0.235	0.0436	0.606	0.0244	0.201	0.937	0.606	0.0346		0.00645	0.203	Nucleus	transcription regulator	prognosis		4654	17927	337868	myogenic differentiation 1	10553256	1398655_at	1447675_x_at	1447675_x_at	10707109	Bt.13078.1.S1_at	206657_s_at	--	1418420_at	A_24_P30257
NAGLU	-0.144	0.007		0.137		-0.053	-0.519		-1.623	0.179	0.501	0.979		0.671		0.676	0.18		0.00779	0.372	Cytoplasm	enzyme	unspecified application		4669	27419	360630	N-acetylglucosaminidase, alpha	10381211	1389746_at	--	1417706_at	--	Bt.4204.1.S1_at	204360_s_at	--	1417706_at	A_23_P26945
NAIP	0.153		-0.589	1.375	0.01		-0.116		-1.371		0.209		0.247	0.429	0.944		0.822		0.0234		Other	other			4671	17952|17951|17940	191568|294691	NLR family, apoptosis inhibitory protein	10411633	--	1425298_a_at	1421525_a_at	10820908	--	204861_s_at	--	1427434_at	--
NCAM1	0.097	-0.345	-1.077	-2.376	-0.658	-0.513	0.282		-1.432		0.212	0.23	0.183	0.0295	9.34e-05	0.00252	0.607		0.25		Plasma Membrane	other	efficacy,prognosis	BB-10901	4684	17967	24586	neural cell adhesion molecule 1	10585180	1368320_at	1450438_at	1425126_at	10917183	Bt.5166.1.S1_at	214952_at	--	1439556_at	--
NCF1	0.215	-0.126	-0.568	0.862	0.232	0.314	0.08		-2.585	1.257	0.226	0.223	0.452	0.356	0.0441	0.025	0.648		0.0842	0.0389	Cytoplasm	enzyme	efficacy		653361	17969	114553	neutrophil cytosolic factor 1	10534202	1387413_at	1425609_at	1425609_at	10757898	Bt.142.1.S1_at	204961_s_at	--	1425609_at	A_23_P42746
NEDD9	0.234	0.35	-0.351	2.547	0.036	0.687	0.621		0.89		0.1	0.187	0.308	0.0159	0.597	0.00655	0.114		0.331		Nucleus	other			4739	18003	291044	neural precursor cell expressed, developmentally down-regulated 9	10408850	1396053_at	1447885_x_at	1450767_at	10794599	Bt.14239.1.A1_at	202150_s_at	--	1447885_x_at	--
NEFH	0.183	0.021		0.7	0.328		-1.5		-0.16		0.186	0.87		0.355	0.0196		0.0497		0.803		Cytoplasm	other			4744	380684	24587	neurofilament, heavy polypeptide	10383920	1370815_at	--	1424847_at	10778137	--	204412_s_at	--	1424847_at	--
NET1	-0.075	-0.191	-0.524	0.498	-0.177	-0.025	-0.631		-1.253	-0.091	0.507	0.307	0.0144	0.194	0.0426	0.924	0.0361		0.00299	0.503	Nucleus	other			10276	56349	307098	neuroepithelial cell transforming 1	10407420	1372000_at	1421321_a_at	1421321_a_at	10796074	Bt.6157.1.S1_at	201830_s_at	--	1421321_a_at	A_23_P83931
NFKB1	0.184	0.782		1.526	0.363	1.92	0.967	0.631	0.908	0.78	0.0928	0.000853		0.0319	0.000626	9.56e-07	0.0332	7.31e-06	0.0451	0.000522	Nucleus	transcription regulator		triflusal, thalidomide	4790	18033	81736	nuclear factor of kappa light polypeptide gene enhancer in B-cells 1	10502299	1370968_at	--	1427705_a_at	10826918	Bt.9309.1.A1_at	209239_at	NFKB1	1427705_a_at	A_23_P30024
NFKB2	0.715	1.43	1.547	1.029	0.67	2.85	3.08		2.402	1.558	0.00276	0.000137	0.000464	0.109	1.01e-05	6.86e-06	0.000931		4.38e-05	2.08e-05	Nucleus	transcription regulator			4791	18034	309452	nuclear factor of kappa light polypeptide gene enhancer in B-cells 2 (p49/p100)	10463599	1375989_a_at	1425902_a_at	1425902_a_at	10715787	Bt.20288.1.S1_at	209636_at	--	1425902_a_at	A_23_P202156
NFKBIA	2.56	2.791	1.888	1.518	0.698	2.77	3.19	3.57	1.699	1.377	6.07e-07	7.58e-05	4.08e-05	0.00791	6.85e-06	2.13e-08	4.47e-05	0	0.00509	0.00264	Cytoplasm	transcription regulator			4792	18035	25493	nuclear factor of kappa light polypeptide gene enhancer in B-cells inhibitor, alpha	10400405	1389538_at	1448306_at	1448306_at	10890024	Bt.9027.1.S1_at	201502_s_at	NFKBIA	1448306_at	A_23_P106002
NFKBIB	0.452	0.63	1.282	1.085	0.452	0.887	0.48	1.33	1.065	0.55	0.00752	0.00186	0.19	0.106	0.000282	9.1e-05	0.0989	0	0.00871	0.0899	Nucleus	transcription regulator			4793	18036	81525	nuclear factor of kappa light polypeptide gene enhancer in B-cells inhibitor, beta	10561516	1367943_at	1446718_at	1446718_at	10720262	Bt.20178.1.S1_at	214448_x_at	NFKBIB	1421266_s_at	A_23_P330895
NFKBIE	2.38		2.357	2.732	0.88	1.23	1.23	3.98	3.895	1.134	0.00022		0.00043	0.00469	1.21e-06	2.78e-06	7.62e-05	0	0.00378	7.31e-05	Nucleus	transcription regulator			4794	18037	316241	nuclear factor of kappa light polypeptide gene enhancer in B-cells inhibitor, epsilon	10445412	--	1458299_s_at	1458299_s_at	10926588	Bt.1536.1.A1_at	203927_at	NFKBIE	1458299_s_at	A_23_P30655
NFKBIZ	0.959	1.058	0.416	0.295	0.313	1.71		3.31	-0.642		0.000355	0.0871	0.016	0.361	0.00428	5.07e-05		0	0.271		Nucleus	transcription regulator			64332	80859	304005	nuclear factor of kappa light polypeptide gene enhancer in B-cells inhibitor, zeta	10439936	1378032_at	1448728_a_at	1417483_at	10750848	Bt.8227.1.S1_at	--	NFKBIZ	1448728_a_at	--
NGFR	0.048	-0.119	-0.746	1.381	0.079	-0.706	0.054		-1.122		0.776	0.677	0.351	0.0893	0.262	0.189	0.912		0.0157		Plasma Membrane	transmembrane receptor	disease progression,prognosis		4804	18053	24596	nerve growth factor receptor	10390175	1368148_at	1454903_at	1450177_at	10746538	Bt.10065.1.S1_at	205858_at	--	1450177_at	--
NKX2-1	0.303	-0.074		-2.546	0.033		0.136		-0.043	-0.479	0.0172	0.395		0.0275	0.655		0.801		0.965	0.0413	Nucleus	transcription regulator			7080	21869	25628	NK2 homeobox 1	10400474	1371010_at	--	1422346_at	10890084	--	210673_x_at	--	1422346_at	A_24_P184692
NKX2-2	0.112	-0.142	-1.005	-1.826	0.117	-0.017	0.292		-0.235		0.418	0.25	0.0427	0.129	0.307	0.898	0.535		0.763		Nucleus	transcription regulator			4821	18088	366214	NK2 homeobox 2	10488366	1385387_at	1421112_at	1421112_at	10850515	Bt.18285.1.A1_at	206915_at	--	1421112_at	--
NLRP3	0.037			2.329	-0.06		1.07	2.63	0.629	0.163	0.583			0.198	0.458		0.0956	0	0.159	0.4	Cytoplasm	other			114548	216799	287362	NLR family, pyrin domain containing 3	10376513	--	--	1425412_at	10733982	--	216016_at	NLRP3	1425412_at	A_23_P9883
NOS2	0.452	0.428		-1.02	3.44	-0.165	-1.39		-0.785		0.034	0.408		0.102	2.07e-08	0.0985	0.0074		0.339		Cytoplasm	enzyme	diagnosis	pimagedine, triflusal, GW 273629, omega-N-methylarginine	4843	18126	24599	nitric oxide synthase 2, inducible	10379228	1387667_at	--	1420393_at	10736312	Bt.8479.1.A1_at	211869_at	--	1420393_at	--
NOV	0.174	0.037	-0.154	-3.665	-0.8	0.376	-0.517		-1.522	0.141	0.677	0.731	0.236	0.0179	5.24e-06	0.0204	0.385		0.0907	0.655	Extracellular Space	growth factor			4856	18133	81526	nephroblastoma overexpressed	10424119	1368883_at	1426852_x_at	1426852_x_at	10896541	Bt.13482.1.S1_at	204501_at	--	1426852_x_at	A_23_P82929
NPHS1	-0.078	0.161	-0.299	2.242	-0.014		0.452		-1.134		0.558	0.126	0.549	0.0201	0.889		0.153		0.224		Plasma Membrane	other			4868	54631	64563	nephrosis 1, congenital, Finnish type (nephrin)	10551905	1369153_at	1422142_at	1422142_at	10705892	--	207673_at	--	1422142_at	--
Nppb	0.504	-0.089		-0.139	-0.177				-2.676		0.0183	0.426		0.839	0.182				0.0101		Other	other				18158	25105	natriuretic peptide type B	10510260	1367616_at	--	1450791_at	10873895	--	--	--	1450791_at	--
NR1H3	0.029	0.302		-0.079	0.302	-0.404	0.319		-2.401	-0.386	0.853	0.589		0.766	0.00266	0.0151	0.476		0.00865	0.17	Nucleus	ligand-dependent nuclear receptor			10062	22259	58852	nuclear receptor subfamily 1, group H, member 3	10484987	1387365_at	--	1450444_a_at	10847351	Bt.17265.1.A1_a_at	203920_at	--	1450444_a_at	A_23_P47135
NR1H4	-0.007	-0.143	-1.504	-0.684	0.093		1.79		-0.23		0.96	0.139	0.0268	0.133	0.442		0.00975		0.887		Nucleus	ligand-dependent nuclear receptor	diagnosis		9971	20186	60351	nuclear receptor subfamily 1, group H, member 4	10371784	1369073_at	1419105_at	1419105_at	10901722	--	206340_at	--	1419105_at	--
NR4A1	1.37	-0.375	-0.234	-0.091	1.6	0.358	0.775	1.822	-0.406	0.291	0.0589	0.0759	0.316	0.826	0.000368	0.0273	0.228	4.42e-06	0.499	0.186	Nucleus	ligand-dependent nuclear receptor	unspecified application		3164	15370	79240	nuclear receptor subfamily 4, group A, member 1	10427035	1386935_at	1416505_at	1416505_at	10899387	Bt.23373.1.S1_at	210226_at	NR4A1	1416505_at	A_23_P128230
NR4A2	0.51	-0.078	1.038	1.726	1.32	-0.307	0.426		-0.775		0.0118	0.366	0.199	0.0158	9.25e-05	0.107	0.346		0.492		Nucleus	ligand-dependent nuclear receptor			4929	18227	54278	nuclear receptor subfamily 4, group A, member 2	10482772	1387410_at	1433423_at	1433423_at	10845384	Bt.25332.1.A1_at	216248_s_at	--	1447863_s_at	--
NR4A3	0.016	-0.588	-0.776	2.966	-0.062	0.156	1.35		1.549		0.914	0.249	0.239	0.071	0.498	0.246	0.0123		0.109		Nucleus	ligand-dependent nuclear receptor			8013	18124	58853	nuclear receptor subfamily 4, group A, member 3	10504838	1369067_at	1421079_at	1421079_at	10868940	Bt.18522.1.A1_at	209959_at	--	1438796_at	--
NR5A2	-0.025	0.008	1.021	0.625	0.29	-0.175	-2.12		-1.499		0.876	0.93	0.208	0.153	0.00572	0.192	0.00533		0.0967		Nucleus	ligand-dependent nuclear receptor			2494	26424	60349	nuclear receptor subfamily 5, group A, member 2	10358210	1387573_a_at	1420410_at	1420410_at	10768116	Bt.10845.2.A1_at	208343_s_at	--	1449707_at	--
NR6A1	0.039		-0.354	-1.557	0.039		-0.337		-1.565		0.601		0.289	0.024	0.78		0.56		0.0021		Nucleus	ligand-dependent nuclear receptor			2649	14536	362125	nuclear receptor subfamily 6, group A, member 1	10482249	--	1421516_at	1445872_at	10844869	--	210392_x_at	--	1421515_at	--
NRIP1	0.205	0.109	0.458	-1.915	0.561		1.78		0.888		0.0132	0.546	0.581	0.181	0.000418		0.00539		0.142		Nucleus	transcription regulator			8204	268903	304157	nuclear receptor interacting protein 1	10440406	1379982_at	1454295_at	1454295_at	10752754	--	202600_s_at	--	1432603_at	--
NRP1	-0.086	0.428		-0.581	-0.344	-0.065	-1.12		-0.576		0.519	0.341		0.0957	0.00881	0.7	0.00246		0.497		Plasma Membrane	transmembrane receptor	diagnosis		8829	18186	246331	neuropilin 1	10576639	1370570_at	--	1457198_at	10808959	Bt.20373.1.S1_at	212298_at	--	1457198_at	--
NTN1	0.302	1.126	1.095	-1.466	0.031		0.128		0.092		0.161	0.123	0.00195	0.103	0.805		0.561		0.931		Extracellular Space	other			9423	18208	114523	netrin 1	10387170	1376128_at	1454974_at	1422987_at	10743781	--	208005_at	--	1422987_at	--
OAS1	0.613	-0.037	1.636	0.009	0.94	0.665	-0.349		-1.192		0.0165	0.734	0.0249	0.977	0.00972	0.00245	0.654		0.0232		Cytoplasm	enzyme			4938	23960|246730	192281	2'-5'-oligoadenylate synthetase 1, 40/46kDa	10533256	1371152_a_at	1424775_at	1424775_at	10758777	Bt.20891.1.S1_at	205552_s_at	--	1424775_at	--
OAS2	0.204		0.901	1.379	0.322		-0.578		-2.078		0.348		0.089	0.223	0.0198		0.18		0.00815		Cytoplasm	enzyme			4939	246728	363938	2'-5'-oligoadenylate synthetase 2, 69/71kDa	10533198	--	1425065_at	1425065_at	10763149	--	206553_at	--	1425065_at	--
OAS3	-0.056		-0.367	1.529			0.548		-2.648	0.516	0.469		0.488	0.042			0.128		0.184	0.0213	Cytoplasm	enzyme			4940	246727		2'-5'-oligoadenylate synthetase 3, 100kDa	10533213	--	1425374_at	1425374_at	--	--	218400_at	--	1425374_at	A_23_P47955
OGN	0.182	-0.354		-2.982	-0.594	-0.049	0.185		-0.642		0.784	0.302		0.0107	4.69e-05	0.499	0.843		0.401		Extracellular Space	growth factor			4969	18295	291015	osteoglycin	10405063	1390450_a_at	--	1419663_at	10797648	Bt.5341.1.S1_at	218730_s_at	--	1419662_at	--
OLR1	0.243	-0.005	1.569	1.863	-0.468	3.18	0.681	1.666	0.559		0.13	0.961	0.0552	0.0606	0.0135	8.24e-05	0.00845	4.72e-10	0.771		Plasma Membrane	transmembrane receptor	unspecified application		4973	108078	140914	oxidized low density lipoprotein (lectin-like) receptor 1	10548385	1368683_at	1419534_at	1419534_at	10866030	Bt.367.1.S1_at	210004_at	OLR1	1419534_at	--
OPTN	0.19	1.403	0.154	0.212	0.218	1.09	1.11		-0.423	0.683	0.273	0.00879	0.382	0.444	0.0213	4.99e-06	0.000917		0.36	0.00137	Cytoplasm	other	unspecified application		10133	71648	246294	optineurin	10479833	1388432_at	1435679_at	1429778_at	10796326	Bt.17777.1.S1_at	202073_at	--	1429778_at	A_23_P1461
ORM1		2.808			4.21	0.091	0.942			0.504		0.0656			1.12e-08	0.308	0.177			0.26	Extracellular Space	other	unspecified application		5004		24614	orosomucoid 1	--	1368731_at	--	--	10869476	Bt.2490.1.A1_at	205041_s_at	--	--	A_23_P169494
OSM	0.295			1.723	0.108	-0.023	0.318		-0.003	0.97	0.0552			0.00631	0.209	0.762	0.3		0.991	0.0652	Extracellular Space	cytokine	unspecified application		5008	18413	289747	oncostatin M	10373912	--	--	1438767_at	10773849	BtAffx.1.6.S1_at	214637_at	--	1438767_at	A_23_P166408
P2RX5	0.049	1.605		0.505	0.394	0.151	0.003		0.173	-0.024	0.67	0.00242		0.136	0.00111	0.391	0.992		0.793	0.856	Plasma Membrane	ion channel			5026	94045	113995	purinergic receptor P2X, ligand-gated ion channel, 5	10378319	1369674_at	--	1449433_at	10735647	Bt.16016.1.S1_at	210448_s_at	--	1449433_at	A_23_P433785
PAK2	0.054	0.157	0.816	0.831	0.009		2.04		-1.617	-0.171	0.602	0.776	0.141	0.235	0.89		0.012		0.0187	0.572	Cytoplasm	kinase			5062	224105	29432	p21 protein (Cdc42/Rac)-activated kinase 2	10439032	1396267_at	1430627_at	1430627_at	10751671	--	205962_at	--	1430627_at	A_23_P327307
PAX6	0.163	-0.052	-1.371	2.35	0.825	0.176	-0.285		2.024		0.17	0.54	0.0494	0.0431	0.000138	0.125	0.569		0.0213		Nucleus	transcription regulator			5080	18508	25509	paired box 6	10474312	1369242_at	1452526_a_at	1425960_s_at	10838259	Bt.5256.1.A1_at	205646_s_at	--	1419271_at	--
PCBP2	0.015	0.038	0.085	0.166	-0.16	-0.097	-1.39		1.092	0.27	0.818	0.643	0.504	0.592	0.0621	0.323	0.0225		0.0449	0.0992	Nucleus	other			5094	18521	363005	poly(rC) binding protein 2	10427241	1398941_at	1435881_at	1435881_at	10932642	Bt.15711.2.S1_a_at	213264_at	--	1435881_at	A_24_P141688
PCDH7	0.052		-0.207	-0.791	0.031	0.392	-1.95		1.754		0.572		0.369	0.344	0.719	0.0749	0.000402		0.333		Plasma Membrane	other			5099	54216	360942	protocadherin 7	10521972	--	1427592_at	1427592_at	10776978	Bt.12063.1.S1_at	205534_at	--	1456214_at	--
PCK2	-0.184	-0.294	-0.243	1.756	-0.139	-0.116	0.104		-1.468	-0.233	0.52	0.291	0.183	0.363	0.13	0.514	0.655		0.00433	0.327	Cytoplasm	kinase			5106	74551	361042	phosphoenolpyruvate carboxykinase 2 (mitochondrial)	10415248	1375213_at	1452620_at	1452620_at	10780360	Bt.12769.1.S1_at	202847_at	--	1452620_at	A_23_P140207
PCYT1A	-0.061	0.086	-0.114	-0.189	-0.112		0.356		1.001	0.197	0.427	0.809	0.542	0.592	0.253		0.701		0.0231	0.208	Cytoplasm	enzyme			5130	13026	140544	phosphate cytidylyltransferase 1, choline, alpha	10435057	1369656_at	1438011_at	1450434_s_at	10754813	--	204210_s_at	--	1450434_s_at	A_24_P106057
PDCD1	0.208			-1.882	0.011	-0.015	-0.462		-1.98	0.071	0.177			0.0989	0.915	0.907	0.17		0.0113	0.762	Plasma Membrane	phosphatase	efficacy		5133	18566	301626	programmed cell death 1	10356866	--	--	1449835_at	10930083	Bt.3373.1.A1_at	207634_at	--	1449835_at	A_23_P136405
PDE4B	0.492	1.549	1.066	-2.604	0.889	0.842	0.678		1.558	0.714	0.0126	0.00226	0.229	0.00168	4.26e-06	0.00494	0.00268		0.0256	0.00276	Cytoplasm	enzyme		enprofylline, dyphylline, nitroglycerin, arofylline, tetomilast, L 869298, ibudilast, aminophylline, anagrelide, cilomilast, milrinone, rolipram, dipyridamole, L-826,141, ketotifen, roflumilast, tolbutamide, papaverine, theophylline, pentoxifylline, caffeine	5142	18578	24626	phosphodiesterase 4B, cAMP-specific	10506335	1369044_a_at	1446577_at	1447718_at	10870342	Bt.20286.1.S1_at	203708_at	--	1444731_at	A_23_P74278
PDGFRA	-0.01	0.645	0.279	-1.087	0.677	0.103	1.36		-0.763		0.875	0.0594	0.39	0.506	6.57e-05	0.325	0.0356		0.416		Plasma Membrane	kinase	efficacy,prognosis,safety,unspecified application	sunitinib, pazopanib, axitinib, telatinib, regorafenib, imatinib, becaplermin	5156	18595	25267	platelet-derived growth factor receptor, alpha polypeptide	10522503	1370941_at	1438946_at	1421917_at	10776459	Bt.29877.1.S1_at	203131_at	--	1438946_at	--
PDZD2	0.041	-0.213	-0.193	-1.393	-0.112		1.88		1.522	-0.517	0.824	0.207	0.44	0.036	0.237		0.00464		0.299	0.164	Plasma Membrane	other			23037	68070	65034	PDZ domain containing 2	10427816	1369327_at	1435553_at	1453896_at	10822007	--	209493_at	--	1435553_at	A_23_P7402
PER2		0.204	-0.249	0.603	-0.143	0.098	0.484		-1.937	0.164		0.184	0.519	0.644	0.231	0.735	0.475		0.0292	0.427	Nucleus	other			8864	18627	63840	period circadian clock 2	--	1368303_at	1457350_at	1457350_at	10929842	Bt.15697.2.S1_at	208518_s_at	--	1457350_at	A_23_P209320
PHLDA1	0.73	0.226	0.236	0.041	0.909		0.77		1.38		0.0417	0.141	0.312	0.912	0.000187		0.435		0.000581		Cytoplasm	other			22822	21664	29380	pleckstrin homology-like domain, family A, member 1	10366346	1368860_at	1418835_at	1418835_at	10895406	--	218000_s_at	--	1418835_at	--
PI3							-1.16	1.833									0.123	2.64e-05			Extracellular Space	other			5266			peptidase inhibitor 3, skin-derived	--	--	--	--	--	--	203691_at	PI3	--	--
PIGR	0.023	-0.093		0.213	-0.076	-0.031	0.297		2.294		0.714	0.288		0.686	0.45	0.77	0.156		0.0341		Plasma Membrane	transporter	unspecified application		5284	18703	25046	polymeric immunoglobulin receptor	10349580	1371099_at	--	1455490_at	10763758	Bt.4695.1.S1_at	204213_at	--	1455490_at	--
PIM2	0.114			0.051		-0.18	-0.739	1.553	-0.354	0.273	0.469			0.853		0.316	0.0971	3.95e-05	0.272	0.056	Other	kinase			11040	18715		pim-2 oncogene	10598467	--	--	1417216_at	--	Bt.20365.1.S1_at	204269_at	PIM2	1417216_at	A_24_P379104
PIM3	0.153	0.125		-0.393	0.001	0.07		2.095	0.49	0.753	0.118	0.659		0.685	0.991	0.532		4.98e-08	0.495	0.00684	Other	kinase			415116	223775	64534	pim-3 oncogene	10426110	1367725_at	--	1438956_x_at	10898474	Bt.20522.1.S1_at	--	PIM3	1437100_x_at	A_23_P61398
PLA2G5	-0.07	0.588		1.231	0.25		0.984		-0.15		0.693	0.00823		0.0453	0.0743		0.162		0.881		Extracellular Space	enzyme		varespladib methyl, varespladib	5322	18784	29354	phospholipase A2, group V	10517655	1370068_at	--	1417814_at	10880872	--	215871_at	--	1417814_at	--
PLA2G2A		3.148			2.98	0.084	0.496					0.0503			4.97e-06	0.501	0.537				Cytoplasm	enzyme	efficacy,prognosis,safety	varespladib methyl, varespladib, indomethacin	5320		29692	phospholipase A2, group IIA (platelets, synovial fluid)	--	1368128_at	--	--	10873341	Bt.15902.1.S1_at	203649_s_at	--	--	--
PLA2G2A	0.014		-0.188	0.073					-0.241		0.854		0.306	0.837					0.517		Cytoplasm	enzyme				18780		phospholipase A2, group IIA (platelets, synovial fluid)	10509584	--	1450128_at	1450128_at	--	--	--	--	1450128_at	--
PLAGL2	0.02		1.433	-0.921			-0.261	1.915	-0.329	0.281	0.833		0.145	0.0738			0.412	7.88e-06	0.645	0.108	Nucleus	transcription regulator	disease progression		5326	54711		pleiomorphic adenoma gene-like 2	10488697	--	1442235_at	1417518_at	--	--	202924_s_at	PLAGL2	1417518_at	A_23_P6151
PLAT	0.371	1.694	0.256	2.035	0.697	-0.037	-0.01		-0.954		0.0398	0.00601	0.53	0.0999	6.13e-05	0.849	0.952		0.237		Extracellular Space	peptidase	diagnosis,efficacy,prognosis,safety,unspecified application		5327	18791	25692	plasminogen activator, tissue	10570855	1367800_at	1415806_at	1458553_at	10792421	Bt.12302.1.S1_at	201860_s_at	--	1415806_at	--
PLAU	0.721	1.167	-0.682	-1.381	0.42	2.01	1.8	3.797	0.548	0.307	0.0715	0.000676	0.34	0.0361	0.012	0.000136	0.000769	0	0.62	0.0718	Extracellular Space	peptidase	disease progression,efficacy,prognosis		5328	18792	25619	plasminogen activator, urokinase	10413047	1387675_at	1422139_at	1422139_at	10782271	Bt.2519.1.S1_at	211668_s_at	PLAU	1422139_at	A_23_P24104
PLAUR	0.543	-0.064	0.337	0.311	0.064	1.14	0.428		0.566	0.4	0.105	0.449	0.0622	0.546	0.569	0.00359	0.087		0.477	0.0114	Plasma Membrane	transmembrane receptor	diagnosis,disease progression		5329	18793	50692	plasminogen activator, urokinase receptor	10550906	1371286_at	1452521_a_at	1452521_a_at	10704956	Bt.1942.1.S1_at	211924_s_at	--	1452521_a_at	A_23_P16469
PLD3	-0.104	-0.048		0.298	0.165	-0.106	0.062		-1.189	-0.369	0.733	0.576		0.432	0.0449	0.597	0.942		0.00733	0.193	Cytoplasm	enzyme			23646	18807	361527	phospholipase D family, member 3	10561306	1380661_at	--	1416013_at	10720097	Bt.7888.1.S1_at	201050_at	--	1416013_at	A_24_P931974
PLK2	0.081	0.691	0.365	-0.491	0.279	0.85	0.347	2.454	-1.674		0.415	0.0343	0.236	0.619	0.029	0.00296	0.155	4.99e-07	0.109		Nucleus	kinase			10769	20620	83722	polo-like kinase 2	10407126	1368106_at	1427005_at	1443780_at	10812954	Bt.10259.1.A1_at	201939_at	PLK2	1443780_at	--
PLK3	0.659	-0.077	0.65	-0.27	0.094	0.185	0.265	1.241	-0.713	0.833	0.0189	0.496	0.297	0.375	0.316	0.576	0.411	0.00098	0.308	0.00112	Nucleus	kinase			1263	12795	58936	polo-like kinase 3	10515399	1393155_at	1434496_at	1434496_at	10878938	Bt.21013.1.S1_at	204958_at	PLK3	1434496_at	A_23_P51646
PLSCR1	0.572	2.524	0.34	0.798	0.743	0.951	-0.471		0.285	0.175	0.00662	0.0114	0.278	0.189	3.4e-05	0.023	0.118		0.553	0.369	Plasma Membrane	enzyme			5359	22038	117540	phospholipid scramblase 1	10587792	1369029_at	1453181_x_at	1457824_at	10912218	Bt.10152.1.A1_at	202430_s_at	--	1429527_a_at	A_23_P69109
PLXNB2	-0.103	0.485		0.258	0.122	-0.368	1.71		0.324		0.318	0.00696		0.445	0.252	0.00585	0.00679		0.631		Plasma Membrane	transmembrane receptor			23654	140570	315217	plexin B2	10431424	1371411_at	--	1416683_at	10906169	Bt.3323.2.S1_at	211472_at	--	1416683_at	--
PMAIP1							2.26			0.162							0.000361			0.443	Cytoplasm	other			5366			phorbol-12-myristate-13-acetate-induced protein 1	--	--	--	--	--	--	204285_s_at	--	--	A_23_P207999
PML	-0.092		0.281	-0.643	0.299		1.68		2.64	-0.223	0.337		0.0985	0.189	0.00201		0.000428		0.0273	0.199	Nucleus	transcription regulator		arsenic trioxide	5371	18854	315713	promyelocytic leukemia	10594053	--	1456103_at	1456103_at	10917870	--	206503_x_at	--	1459137_at	A_23_P334664
PNPLA1	0.126	-0.042		-0.686	0.166			3.348	-0.538		0.22	0.64		0.144	0.0359			3.55e-11	0.387		Other	enzyme			285848	433091	361812	patatin-like phospholipase domain containing 1	10443438	1380830_at	--	1457448_at	10828805	--	--	PNPLA1	1457448_at	--
POU2F1	-0.025	-0.104	-0.251	0.656	0.183	-0.099	-0.13		1.534	-0.205	0.716	0.698	0.231	0.199	0.0537	0.492	0.609		0.0472	0.178	Nucleus	transcription regulator			5451	18986	171068	POU class 2 homeobox 1	10359770	1370995_at	1435555_at	1419716_a_at	10769555	Bt.27154.1.A1_at	206789_s_at	--	1427695_a_at	A_32_P142077
PPARD	0.082	0.655	-1.779	0.657	0.18	0.13	-0.998		-0.573	0.038	0.504	0.18	0.00316	0.159	0.0392	0.114	0.16		0.173	0.886	Nucleus	ligand-dependent nuclear receptor	diagnosis	treprostinil, icosapent, GW501516, bezafibrate	5467	19015	25682	peroxisome proliferator-activated receptor delta	10443332	1387684_at	1447902_at	1425703_at	10828714	Bt.22870.1.S1_at	210636_at	--	1439797_at	A_24_P252130
PPARGC1A	0.04	-0.06	-0.725	-1.456	0.631	1.22	0.562		-2.507	-0.214	0.854	0.68	0.335	0.0265	0.0092	0.00134	0.479		0.0249	0.197	Nucleus	transcription regulator	diagnosis,efficacy		10891	19017	83516	peroxisome proliferator-activated receptor gamma, coactivator 1 alpha	10529979	1370089_at	1460336_at	1460336_at	10772986	Bt.5814.1.A1_at	219195_at	--	1434100_x_at	A_23_P18447
PPP1R15A	0.227	0.259		0.01	0.165	0.431	0.575	3.344	-1.62	0.618	0.118	0.335		0.972	0.106	0.201	0.00875	0	0.113	0.00411	Cytoplasm	other			23645	17872	171071	protein phosphatase 1, regulatory subunit 15A	10563338	1370174_at	--	1448325_at	10721865	Bt.1187.1.S1_at	37028_at	PPP1R15A	1448325_at	A_23_P90172
PPP1R3C	-0.445	0.564	-0.457	1.176	0.216	0.064	0.12		-0.748		0.209	0.543	0.461	0.0281	0.148	0.401	0.646		0.184		Cytoplasm	phosphatase			5507	53412	309513	protein phosphatase 1, regulatory subunit 3C	10467206	1395236_at	1425631_at	1425631_at	10729847	Bt.8199.1.S1_at	204284_at	--	1433691_at	--
PPP2R1B	-0.203	0.147		0.085	0.032	0.243	1.86		0.567	0.088	0.0357	0.479		0.803	0.703	0.0978	0.00185		0.0671	0.651	Other	phosphatase			5519	73699	315648	protein phosphatase 2, regulatory subunit A, beta	10585249	1373959_at	--	1428265_at	10909918	Bt.3157.1.S1_at	222351_at	--	1428265_at	A_23_P52793
PRDM1	-0.082	-0.177	-0.462	-0.137	0.061	0.208	0.511	1.647	-0.278		0.496	0.0929	0.0234	0.719	0.675	0.248	0.285	4.01e-05	0.449		Nucleus	transcription regulator			639	12142	309871	PR domain containing 1, with ZNF domain	10368970	1390221_at	1420425_at	1420425_at	10833876	Bt.13214.1.S1_at	217192_s_at	PRDM1	1420425_at	--
PRKCA	-0.044	-0.089	0.121	0.315	-0.133	-0.101	1.08		2.166		0.601	0.48	0.41	0.762	0.162	0.521	0.276		0.0151		Cytoplasm	kinase		L-threo-safingol, ingenol 3-angelate	5578	18750	24680	protein kinase C, alpha	10392388	1372176_at	1450945_at	1427562_a_at	10748473	Bt.4562.1.S1_at	215195_at	--	1427562_a_at	--
PRSS23	0.243	-0.404	-0.339	-0.678	-0.11	0.471	0.136		3.558		0.298	0.142	0.317	0.101	0.239	0.108	0.49		0.000826		Extracellular Space	peptidase			11098	76453	308807	protease, serine, 23	10554814	1373152_at	1446560_at	1431057_a_at	10723576	Bt.20330.1.S1_at	202458_at	--	1437671_x_at	--
PRTN3	-0.017		-1.13	1.038	0.127	-0.1	0.22		-0.709	-0.573	0.835		0.121	0.0433	0.292	0.365	0.733		0.487	0.321	Extracellular Space	peptidase	unspecified application		5657	19152	314615	proteinase 3	10364529	--	1419669_at	1419669_at	10900747	Bt.26564.1.S1_at	207341_at	--	1419669_at	A_23_P142345
PSEN1	-0.188	0.123	0.533	-2.736	0.076	0.213	0.209	0.499	-0.692	0.2	0.03	0.283	0.578	0.0451	0.333	0.107	0.259	3.4e-08	0.344	0.232	Plasma Membrane	peptidase	diagnosis,unspecified application	(R)-flurbiprofen	5663	19164	29192	presenilin 1	10397094	1368792_at	1420261_at	1425549_at	10885808	Bt.4948.1.S1_at	203460_s_at	PSEN1	1420261_at	A_23_P205686
PSMB8	0.094	1.994	2.391	0.5	0.605	1.14	0.678		-0.683	-0.212	0.226	0.0201	0.00023	0.163	0.000537	0.000205	0.0391		0.527	0.169	Cytoplasm	peptidase			5696	16913	24968	proteasome (prosome, macropain) subunit, beta type, 8	10444258	1367786_at	1422962_a_at	1422962_a_at	10831595	Bt.15865.1.S1_at	209040_s_at	--	1444619_x_at	A_23_P250629
PSMB9	0.018	2.38	2.542	0.624	0.845	1.92	0.518		-0.464	0.032	0.929	0.0161	0.000495	0.128	1.16e-05	0.000198	0.0254		0.543	0.819	Cytoplasm	peptidase		carfilzomib	5698	16912	24967	proteasome (prosome, macropain) subunit, beta type, 9	10450145	1370186_at	1450696_at	1450696_at	10828357	Bt.20532.1.S1_at	204279_at	--	1450696_at	A_23_P111000
PSMB10	0.042	1.432	1.585	0.908	0.718	0.955	0.481		1.32	0.063	0.864	0.0362	0.000218	0.0321	8.89e-06	3.63e-05	0.0365		0.0239	0.655	Cytoplasm	peptidase		carfilzomib	5699	19171	291983	proteasome (prosome, macropain) subunit, beta type, 10	10581378	1374033_at	1448632_at	1448632_at	10810727	Bt.3624.1.S1_at	202659_at	--	1448632_at	A_23_P140807
PTGES	0.882	2.373	1.036	-1.135	2.04	-0.035	-0.284	1.898	0.93		0.00217	0.0219	0.0615	0.273	1.24e-06	0.69	0.475	0.000621	0.374		Cytoplasm	enzyme	prognosis		9536	64292	59103	prostaglandin E synthase	10481518	1368014_at	1439747_at	1449449_at	10844223	Bt.8953.1.S1_at	210367_s_at	PTGES	1449449_at	--
PTGS1	-0.03	-0.179	-0.366	-2.748	-0.199	0.063	-1.07		-1.79	0.525	0.92	0.177	0.136	0.0441	0.0265	0.709	0.0825		0.0663	0.0349	Cytoplasm	enzyme	efficacy	acetaminophen/pentazocine, acetaminophen/clemastine/pseudoephedrine, aspirin/butalbital/caffeine, acetaminophen/caffeine/dihydrocodeine, aspirin/hydrocodone, aspirin/oxycodone, acetaminophen/aspirin/caffeine, aspirin/pravastatin, acetaminophen/dexbrompheniramine/pseudoephedrine, aspirin/meprobamate, aspirin/caffeine/propoxyphene, aspirin/butalbital/caffeine/codeine, aspirin/caffeine/dihydrocodein…	5742	19224	24693	prostaglandin-endoperoxide synthase 1 (prostaglandin G/H synthase and cyclooxygenase)	10471721	1381806_at	1436448_a_at	1423414_at	10835817	Bt.2151.2.A1_at	205127_at	--	1436448_a_at	A_23_P216966
PTGS2	1.33	-0.075	-0.122	2.881	0.625	1.16	1.79	1.563	-1.55		0.0134	0.662	0.447	0.0587	0.000574	0.0489	0.000252	4.46e-06	0.39		Cytoplasm	enzyme	diagnosis,disease progression,efficacy,prognosis,unspecified application	acetaminophen/pentazocine, acetaminophen/clemastine/pseudoephedrine, aspirin/butalbital/caffeine, acetaminophen/caffeine/dihydrocodeine, aspirin/hydrocodone, aspirin/oxycodone, acetaminophen/aspirin/caffeine, aspirin/pravastatin, acetaminophen/dexbrompheniramine/pseudoephedrine, aspirin/meprobamate, aspirin/caffeine/propoxyphene, aspirin/butalbital/caffeine/codeine, aspirin/caffeine/dihydrocodein…	5743	19225	29527	prostaglandin-endoperoxide synthase 2 (prostaglandin G/H synthase and cyclooxygenase)	10350516	1368527_at	1417263_at	1417262_at	10764551	Bt.15758.1.S1_at	204748_at	PTGS2	1417263_at	--
PTPN11	-0.056	-0.016	0.183	0.647	0.057		0.333		1.152	0.303	0.62	0.851	0.432	0.199	0.399		0.495		0.00911	0.0664	Cytoplasm	phosphatase			5781	19247	25622	protein tyrosine phosphatase, non-receptor type 11	10533285	1388379_at	1421196_at	1427699_a_at	10758744	--	205867_at	--	1427699_a_at	A_23_P99027
PTX3	0.871		1.054	0.37	2.2	1.1	0.396		0.361	1.081	0.0223		0.123	0.755	1.21e-07	0.000551	0.0652		0.716	0.00142	Extracellular Space	other			5806	19288	689388	pentraxin 3, long	10492448	--	1418666_at	1456903_at	10815785	Bt.10398.1.S1_at	206157_at	--	1418666_at	A_23_P121064
RAB32	0.314	1.011		0.799	0.103	0.63	-0.069		2.011	-0.078	0.199	0.0695		0.0443	0.254	0.0373	0.731		0.00482	0.638	Cytoplasm	other			10981	67844	365042	RAB32, member RAS oncogene family	10367822	1383786_at	--	1416527_at	10716785	Bt.6603.1.A1_at	204214_s_at	--	1416527_at	A_23_P42375
RAPGEF5	0.202	0.022	-0.308	0.945	-0.159		1.11		1.3		0.111	0.874	0.438	0.192	0.1		0.00139		0.0844		Nucleus	other			9771	217944	362799	Rap guanine nucleotide exchange factor (GEF) 5	10399148	1373666_at	1445255_at	1445255_at	10887774	--	204681_s_at	--	1445255_at	--
RARA	-0.196	0.058		-0.458	0.207	-0.246	-1.55		0.111	0.213	0.371	0.713		0.457	0.048	0.0321	0.00284		0.898	0.101	Nucleus	ligand-dependent nuclear receptor	diagnosis	etretinate, adapalene, arsenic trioxide, 13-cis-retinoic acid, tazarotene, acitretin, tretinoin, Am 80, 9-cis-retinoic acid	5914	19401	24705	retinoic acid receptor, alpha	10381082	1368176_at	--	1450180_a_at	10738130	Bt.8306.1.S1_at	211605_s_at	--	1450180_a_at	A_32_P5251
RASSF7	0.097	-0.111	-0.212	-0.383	-0.09	-0.279	-1.21		0.047	0.101	0.317	0.328	0.254	0.213	0.368	0.0791	0.0139		0.89	0.507	Other	other			8045	66985	293623	Ras association (RalGDS/AF-6) domain family (N-terminal) member 7	10558840	1379315_at	1418924_at	1418924_at	10712239	Bt.12319.1.S1_at	204927_at	--	1418924_at	A_23_P47116
RBP1	-0.018	1.746	-0.282	-0.475	1.07	-0.359	0.117		1.767		0.899	0.0177	0.224	0.575	4.47e-06	0.0902	0.693		0.298		Extracellular Space	transporter	diagnosis		5947	19659	25056	retinol binding protein 1, cellular	10588037	1367939_at	1448754_at	1448754_at	10912439	Bt.17810.1.S1_a_at	203423_at	--	1448754_at	--
Rcan2	-0.032	0.193		-0.769	0.049				2.845		0.814	0.751		0.278	0.712				0.0279		Other	other				53901	140666	regulator of calcineurin 2	10445325	1389066_at	--	1450243_a_at	10926658	--	--	--	1421425_a_at	--
REL	0.725			0.389	0.095		0.71	2.021	0.805	-0.092	0.000992			0.222	0.245		0.13	1.26e-06	0.0627	0.616	Nucleus	transcription regulator			5966	19696	305584	v-rel reticuloendotheliosis viral oncogene homolog (avian)	10384725	--	--	1420710_at	10778763	--	206035_at	REL	1420710_at	A_23_P56938
RELB	0.936	1.838	1.477	1.449		2.33	2.05		2.052	1.766	0.00106	0.000534	9.68e-05	0.0181		1.81e-07	1.01e-06		0.00176	1.29e-06	Nucleus	transcription regulator	diagnosis,disease progression,unspecified application		5971	19698	100360982	v-rel reticuloendotheliosis viral oncogene homolog B	10560575	1376160_at	1417856_at	1417856_at	--	Bt.17669.1.S1_a_at	205205_at	--	1417856_at	A_23_P55706
RFTN1	0.158	1.674	0.184	0.044	0.594		-0.033		0.928	0.327	0.537	0.00132	0.401	0.961	0.000272		0.859		0.0613	0.157	Plasma Membrane	other			23180	76438	501095	raftlin, lipid raft linker 1	10451710	1382590_at	1428696_at	1428696_at	10921343	--	212646_at	--	1428696_at	A_23_P315571
RFX5	0.575	0.526	0.096	1.048	0.226	1.02	0.347	1.376	0.641	0.486	0.0773	0.00728	0.46	0.0261	0.0293	0.00027	0.123	1.57e-06	0.208	0.00812	Nucleus	transcription regulator			5993	53970	310659	regulatory factor X, 5 (influences HLA class II expression)	10494122	1383349_at	1423103_at	1423103_at	10817297	Bt.22646.1.S1_at	202963_at	RFX5	1423103_at	A_24_P20032
RGS1	-0.099	-0.103	0.662	-0.943	-0.288	3.91	1.12		-0.397	0.842	0.362	0.313	0.00496	0.0401	0.0245	9.22e-07	0.0868		0.691	0.00287	Plasma Membrane	other			5996	50778	54289	regulator of G-protein signaling 1	10358408	1398540_at	1417601_at	1417601_at	10768346	Bt.4310.1.A1_at	202989_at	--	1417601_at	A_23_P97141
RGS2	-0.58	-0.8	-0.432	-1.379	1.57		0.295	-1.361	-1.022	-0.356	0.00637	0.207	0.423	0.176	0.000135		0.251	2.07e-05	0.141	0.0696	Nucleus	other			5997	19735	84583	regulator of G-protein signaling 2, 24kDa	10358389	1387074_at	1419248_at	1419247_at	10768332	--	202388_at	RGS2	1443250_at	A_23_P114947
RGS7	0.025	0.282	0.419	-3.146	0.037	-0.286	-0.519		-0.973		0.69	0.0313	0.486	0.000588	0.761	0.118	0.525		0.491		Cytoplasm	enzyme			6000	24012	54296	regulator of G-protein signaling 7	10360418	1368373_at	1450659_at	1450659_at	10770119	Bt.4470.1.S1_at	216970_at	--	1450659_at	--
RGS14	0.263	-0.091		1.041	0.14	-0.021	-1.4		-0.537	0.138	0.109	0.384		0.0458	0.0574	0.753	0.024		0.238	0.619	Cytoplasm	other			10636	51791	114705	regulator of G-protein signaling 14	10405432	1369045_at	--	1419221_a_at	10797274	Bt.27074.1.A1_at	204280_at	--	1419221_a_at	A_23_P124927
RGS16	0.629		0.745	-0.923	0.809	0.241	0.858		4.588	0.738	0.0037		0.477	0.266	4.14e-05	0.0247	0.00685		8.56e-05	0.0306	Cytoplasm	other			6004	19734	360857	regulator of G-protein signaling 16	10350733	--	1455265_a_at	1426037_a_at	10764773	Bt.4133.1.S1_at	209324_s_at	--	1426037_a_at	A_23_P320578
RGS20	-0.119		1.663	-1.631		0.207	0.098		0.989		0.298		0.0441	0.149		0.106	0.614		0.251		Cytoplasm	other			8601	58175	362477	regulator of G-protein signaling 20	10352957	--	1443694_at	1446199_at	--	BtAffx.1.20.S1_at	210138_at	--	1443694_at	--
RIPK2	0.964	1.663	0.629	1.378	0.15	0.979	2.18		2.578	0.127	0.00265	0.00777	0.0937	0.0182	0.201	0.00195	9.61e-07		0.0022	0.503	Plasma Membrane	kinase			8767	192656	362491	receptor-interacting serine-threonine kinase 2	10511703	1381279_at	1421236_at	1421236_at	10875656	Bt.12197.2.S1_a_at	209545_s_at	--	1421236_at	A_23_P252106
RND1	1.91	2.21	0.565	1.317	0.82	1.2	2.72		3.178		0.00131	0.106	0.0936	0.018	1.52e-05	0.0159	2.49e-06		0.00134		Cytoplasm	enzyme			27289	223881	362993	Rho family GTPase 1	10432236	1381533_at	1455197_at	1455197_at	10906926	Bt.3774.1.A1_at	210056_at	--	1455197_at	--
ROBO1	-0.062	-0.038		0.38	0.612	0.799	0.665		2.573		0.791	0.832		0.288	0.000401	8.34e-05	0.0166		0.0405		Plasma Membrane	transmembrane receptor			6091	19876	58946	roundabout, axon guidance receptor, homolog 1 (Drosophila)	10436519	1369338_at	--	1457407_at	10749892	Bt.9950.1.S1_at	213194_at	--	1427231_at	--
RPS6KB1	-0.051	-0.037	0.485	1.113	-0.024	-0.243	1		2.056	0.135	0.571	0.922	0.357	0.0351	0.754	0.328	0.272		0.0741	0.267	Cytoplasm	kinase	diagnosis,efficacy,prognosis		6198	72508	83840	ribosomal protein S6 kinase, 70kDa, polypeptide 1	10389484	1368116_a_at	1446376_at	1457562_at	10746095	Bt.21268.1.S2_at	211578_s_at	--	1457562_at	A_24_P497226
RPSA	-0.145	-0.105	-1.262	1.69	-0.256	-0.043			0.516	-0.508	0.0929	0.531	0.189	0.0381	0.00731	0.555			0.503	0.111	Cytoplasm	translation regulator			3921	16785	29236	ribosomal protein SA	10385034	1371190_at	1416196_at	1416196_at	10772950	Bt.5334.1.S1_at	--	--	1416196_at	A_24_P349743
RRAD	0.453	1.756	2.68	2.813	-0.269	0.514	1.59		2.482		0.00836	0.0157	0.0078	0.124	0.201	0.117	0.14		0.0181		Cytoplasm	enzyme			6236	56437	83521	Ras-related associated with diabetes	10581151	1367862_at	1422562_at	1422562_at	10805646	Bt.12891.1.S1_at	204802_at	--	1422562_at	--
RTP3	0.169	0.056		1.251	-0.035	0.06			-0.672		0.112	0.542		0.014	0.793	0.495			0.697		Plasma Membrane	other			83597	235636	316018	receptor (chemosensory) transporter protein 3	10589695	1394865_at	--	1452472_at	10920556	Bt.24992.1.S1_at	--	--	1452472_at	--
S1PR3	0.658	1.918	0.729	1.246	0.757				-1.627		0.0138	0.0102	0.0504	0.156	0.000244				0.173		Plasma Membrane	G-protein coupled receptor		fingolimod	1903	13610	306792	sphingosine-1-phosphate receptor 3	10405179	1376150_at	1437173_at	1438658_a_at	10797566	--	--	--	1438658_a_at	--
Saa3	1.49		2.681	0.294		2.38			-1.38		0.0367		0.00314	0.353		0.000713			0.0895		Other	other				20210		serum amyloid A 3	10563597	--	1450826_a_at	1450826_a_at	--	Bt.278.1.S1_at	--	--	1450826_a_at	--
SAMD4A	0.109		-0.202	0.776	-0.47		2.99		1.163		0.336		0.396	0.158	6.94e-05		3.55e-05		0.0125		Cytoplasm	translation regulator			23034	74480	305826	sterile alpha motif domain containing 4A	10414333	--	1436356_at	1429449_at	10779654	--	215120_s_at	--	1424594_at	--
SAT1	0.078	0.199		0.069	0.103		1.35		-0.378	-0.043	0.733	0.362		0.798	0.377		0.000167		0.654	0.935	Cytoplasm	enzyme	diagnosis		6303	20229	302642	spermidine/spermine N1-acetyltransferase 1	10607467	1371774_at	--	1420502_at	10933716	--	213988_s_at	--	1420502_at	A_23_P137016
SDC2	0.026	-0.182	-0.384	1.399	-0.238	-0.127	-0.607		1.177		0.773	0.441	0.271	0.466	0.00512	0.269	0.355		0.0424		Plasma Membrane	other			6383	15529	25615	syndecan 2	10423548	1382189_at	1431474_at	1439911_at	10896020	Bt.2494.2.S1_a_at	212158_at	--	1431474_at	--
SDC4	0.487	0.723	0.649	0.09	0.659	1.24	0.975		2.206	0.624	0.00516	0.126	0.00509	0.797	1.52e-05	0.000988	0.00286		0.0573	0.0041	Plasma Membrane	other			6385	20971	24771	syndecan 4	10489484	1367721_at	1448793_a_at	1448793_a_at	10851599	Bt.14031.1.S1_at	202071_at	--	1448793_a_at	A_23_P109034
SELE	0.743	-0.163		0.679	0.035		5.18		2.615		0.000291	0.163		0.353	0.809		2.1e-09		0.0244		Plasma Membrane	transmembrane receptor	diagnosis,disease progression,efficacy,unspecified application		6401	20339	25544	selectin E	10351182	1388018_at	--	1421712_at	10765173	--	206211_at	--	1421712_at	--
SEPP1	-0.049	0.078		0.136	-1.09	-0.468	-0.158		-2.208		0.868	0.558		0.618	3.97e-06	0.321	0.751		0.00489		Extracellular Space	other			6414	20363	29360	selenoprotein P, plasma, 1	10422598	1387339_at	--	1452141_a_at	10813236	Bt.2220.2.A1_a_at	201427_s_at	--	1452141_a_at	--
SERPINB2	0.192	1.805	0.234	1.49	0.262	0.985	1.32		-0.458	0.427	0.771	0.135	0.382	0.00622	0.0506	0.0191	0.00105		0.877	0.0297	Extracellular Space	other			5055	18788	60325	serpin peptidase inhibitor, clade B (ovalbumin), member 2	10349157	1368487_at	1419082_at	1419082_at	10763367	Bt.13073.1.S1_at	204614_at	--	1419082_at	A_24_P245379
SERPINB9	-0.062	1.324		0.352	0.127	0.091	-0.839	1.673	0.919		0.903	0.0917		0.528	0.122	0.262	0.362	7.13e-05	0.272		Cytoplasm	other			5272	20723	361241	serpin peptidase inhibitor, clade B (ovalbumin), member 9	10404429	1373672_at	--	1439790_at	10798135	Bt.1364.3.A1_at	209722_s_at	SERPINB9	1439790_at	--
SERPINE1	0.663	0.775		-0.046	0.994	1.24	0.521		5.107		0.0304	0.149		0.944	5.53e-06	0.00226	0.0483		0.000718		Extracellular Space	other	diagnosis,disease progression,efficacy,prognosis,safety	drotrecogin alfa	5054	18787	24617	serpin peptidase inhibitor, clade E (nexin, plasminogen activator inhibitor type 1), member 1	10534667	1392264_s_at	--	1419149_at	10761047	Bt.5229.1.S1_at	202627_s_at	--	1419149_at	--
SGK1	-0.141	0.03	0.51	-0.503	0.015	0.084	0.678		1.209	1.467	0.154	0.935	0.0232	0.152	0.875	0.823	0.0396		0.237	0.00384	Cytoplasm	kinase			6446	20393	29517	serum/glucocorticoid regulated kinase 1	10362073	1367802_at	1416041_at	1416041_at	10717331	Bt.16123.1.S1_at	201739_at	--	1416041_at	A_23_P19673
SHBG	0.145	0.06	-0.621	-1.51	-0.025	-0.195	0.404		0.452		0.302	0.465	0.185	0.0239	0.838	0.18	0.276		0.406		Extracellular Space	other	efficacy,safety		6462	20415	24775	sex hormone-binding globulin	10387516	1368285_at	1421602_at	1421602_at	10744109	Bt.5220.1.S1_at	215689_s_at	--	1421602_at	--
SHH	0.398	0.077	0.47	1.191	-0.013	0.153	0.464		-1.621		0.0694	0.5	0.0983	0.0666	0.909	0.322	0.302		0.00129		Extracellular Space	peptidase	diagnosis,efficacy,response to therapy,unspecified application		6469	20423	29499	sonic hedgehog	10528872	1387584_at	1436869_at	1436869_at	10852676	Bt.13121.1.S1_at	207586_at	--	1427571_at	--
SLC11A2	0.065	0.684	0.554	0.823	0.323	0.197	0.428	1.464	0.799	0.141	0.762	0.0061	0.0167	0.124	0.00381	0.208	0.495	7.95e-07	0.152	0.527	Plasma Membrane	transporter			4891	18174	25715	solute carrier family 11 (proton-coupled divalent metal ion transporters), member 2	10432573	1367877_at	1452078_a_at	1441709_at	10907243	Bt.8328.1.S1_at	203125_x_at	SLC11A2	1441709_at	A_23_P139820
SLC12A6	0.308	0.091	-0.787	2.229	-0.061		-0.218		2.548		0.226	0.448	0.175	0.0766	0.517		0.471		0.00647		Plasma Membrane	transporter			9990	107723	691209	solute carrier family 12 (potassium/chloride transporters), member 6	10485828	1374885_at	1454359_at	1454359_at	10838469	--	220740_s_at	--	1432798_at	--
SLC14A1	-0.084	-0.131	-0.739	-3.075	-0.613		-0.829		-0.496		0.679	0.216	0.415	0.00349	0.00228		0.339		0.622		Plasma Membrane	transporter			6563	108052	54301	solute carrier family 14 (urea transporter), member 1 (Kidd blood group)	10459866	1369857_a_at	1428114_at	1448640_at	10805335	--	205856_at	--	1428114_at	--
SLC14A2	-0.078	-0.256		2.195	0.116		1.11		-1.764		0.296	0.0341		0.142	0.177		0.0808		0.00938		Plasma Membrane	transporter			8170	27411	54302	solute carrier family 14 (urea transporter), member 2	10459879	1371205_at	--	1425250_a_at	10805347	--	208409_at	--	1425250_a_at	--
SLC16A5	0.058		0.907	-0.365			1.01		-1.527	-0.289	0.699		0.231	0.307			0.0329		0.101	0.135	Plasma Membrane	transporter			9121	217316	690212	solute carrier family 16, member 5 (monocarboxylic acid transporter 6)	10382532	--	1447225_at	1434473_at	--	--	206599_at	--	1434473_at	A_23_P159125
SLC1A3	-0.092	0.197	-0.758	-2.801	0.711	0.104	1.56		2.13	-0.115	0.756	0.396	0.166	0.00271	7.76e-05	0.229	0.13		0.0159	0.542	Plasma Membrane	transporter		riluzole	6507	20512	29483	solute carrier family 1 (glial high affinity glutamate transporter), member 3	10427590	1388064_a_at	1439072_at	1452031_at	10821824	Bt.361.1.S1_at	202800_at	--	1426340_at	A_24_P286114
SLC27A1	-0.042	0.148		-0.413	-0.098	-0.173			-1.497	-0.374	0.879	0.393		0.31	0.342	0.0444			0.021	0.0234	Plasma Membrane	transporter			376497	26457	94172	solute carrier family 27 (fatty acid transporter), member 1	10572647	1367789_at	--	1435658_at	10787313	Bt.6025.1.S1_at	--	--	1422811_at	A_24_P382489
SLC2A2	0.262	-0.117	-1.003	-1.005	-0.045	0.086	-0.396		1.861		0.0823	0.266	0.155	0.0351	0.524	0.46	0.447		0.174		Plasma Membrane	transporter			6514	20526	25351	solute carrier family 2 (facilitated glucose transporter), member 2	10491171	1387228_at	1449067_at	1449067_at	10814630	Bt.13076.1.S1_at	206535_at	--	1449067_at	--
SLC35B2	-0.008	-0.012	0.213	-0.118	0.023	-0.089		3.383	0.412	0.334	0.949	0.928	0.21	0.71	0.786	0.32		2.93e-12	0.482	0.416	Cytoplasm	transporter			347734	73836	501103	solute carrier family 35, member B2	10445422	1373460_at	1423927_at	1423927_at	10926581	Bt.20169.1.S1_at	--	SLC35B2	1429007_at	A_23_P19257
SLC7A8	-0.111	-0.238	-0.262	0.026	0.004	-0.098	-2.27		-0.84		0.356	0.341	0.39	0.981	0.974	0.508	0.00956		0.354		Plasma Membrane	transporter			23428	50934	84551	solute carrier family 7 (amino acid transporter light chain, L system), member 8	10419854	1387057_at	1417929_at	1417929_at	10783648	Bt.13344.2.S1_at	217248_s_at	--	1417929_at	--
SLC8A1	-0.136	-0.674	-0.877	-1.515	-0.247	-0.092	-1.23		0.57		0.228	0.24	0.208	0.0384	0.0125	0.647	0.0401		0.268		Plasma Membrane	transporter		icosapent	6546	20541	29715	solute carrier family 8 (sodium/calcium exchanger), member 1	10453231	1372449_at	1420210_at	1440201_at	10888110	Bt.29772.1.A1_at	210804_x_at	--	1425817_a_at	--
Slpi (includes others)		2.468			4.29							0.0591			1.64e-10						Other	other					84386|296356|408229	secretory leukocyte peptidase inhibitor	--	1367998_at	--	--	10851581	--	--	--	--	--
SMAD3	-0.032	0.313	0.277	0.595	0.039	-0.09	1.78		2.657	0.2	0.84	0.602	0.394	0.219	0.566	0.35	0.0475		0.00227	0.201	Nucleus	transcription regulator			4088	17127	25631	SMAD family member 3	10594404	1369528_at	1450471_at	1450472_s_at	10918169	Bt.3523.1.A1_at	205398_s_at	--	1450471_at	A_23_P359091
SMAD7	0.716	0.528	0.301	0.422	0.11		-1.03		1.237	0.809	0.00469	0.00827	0.495	0.226	0.251		0.00431		0.126	0.0119	Nucleus	transcription regulator			4092	17131	81516	SMAD family member 7	10456745	1368897_at	1443771_x_at	1423389_at	10802734	--	204790_at	--	1443771_x_at	A_23_P55518
SNAI1	-0.467	-0.3		-1.585	0.306	-0.246	0.198		0.485	0.427	0.00127	0.275		0.0364	0.00234	0.499	0.391		0.451	0.0988	Nucleus	transcription regulator	diagnosis,efficacy		6615	20613	116490	snail family zinc finger 1	10478884	1373219_at	--	1448742_at	10842465	Bt.3046.1.S1_at	219480_at	--	1448742_at	A_23_P131846
SND1	-0.161	0.009	-1.762	3.012	-0.005	-0.019	0.014		-0.275	0.147	0.0778	0.915	0.0614	0.000642	0.945	0.883	0.957		0.492	0.338	Nucleus	enzyme	unspecified application		27044	56463	64635	staphylococcal nuclease and tudor domain containing 1	10536762	1367790_at	1437036_at	1437036_at	10854056	Bt.6083.1.S1_at	201622_at	--	1416038_at	A_23_P42829
SNN	-0.1	0.58	-0.198	1.072	-0.344		0.98	1.153	0.347	0.611	0.338	0.0303	0.531	0.242	0.00104		0.00467	0.00133	0.494	0.0286	Plasma Membrane	other			8303	20621	29140	stannin	10433578	1370898_at	1422310_at	1422310_at	10740408	--	218033_s_at	SNN	1422310_at	A_24_P30923
SOAT1	-0.012	0.303	0.203	-2.893	0.28	0.11	-0.131		-1.038	-0.204	0.934	0.541	0.184	0.00159	0.00481	0.346	0.619		0.0386	0.499	Cytoplasm	enzyme	unspecified application	pactimibe, ezetimibe, hesperetin	6646	20652	81782	sterol O-acyltransferase 1	10359161	1369002_at	1417695_a_at	1448068_at	10768979	Bt.13728.1.S1_at	221561_at	--	1417695_a_at	A_32_P103131
SOCS2	0.329	-0.196	-0.246	1.336	0.308	0.748	-0.172		-1.216	0.734	0.498	0.0637	0.31	0.259	0.0028	0.161	0.645		0.028	0.0848	Cytoplasm	other			8835	216233	84607	suppressor of cytokine signaling 2	10394674	1369577_at	1442586_at	1438470_at	10901996	Bt.13273.1.S1_at	203372_s_at	--	1449109_at	A_23_P128215
SOD1	-0.182	-0.043		3.02	-0.11	-0.095	-0.121		0.167	0.045	0.0542	0.61		0.0245	0.148	0.185	0.516		0.56	0.84	Cytoplasm	enzyme	unspecified application		6647	20655	24786	superoxide dismutase 1, soluble	10436783	1367641_at	--	1447761_x_at	10753005	Bt.15975.1.A1_at	200642_at	--	1435304_at	A_23_P154840
SOD2	0.72	3.506	0.573	1.016	0.718	0.261	2.47	0.878	0.884	0.308	0.0055	0.00649	0.0149	0.027	3.35e-05	0.02	3.17e-05	1.15e-10	0.0251	0.047	Cytoplasm	enzyme	diagnosis,unspecified application		6648	20656	24787	superoxide dismutase 2, mitochondrial	10441815	1370173_at	1448610_a_at	1454976_at	10717935	Bt.4748.1.S1_at	216841_s_at	SOD2	1454976_at	A_23_P134176
SOD3	0.039	0.154		2.229	0.867	-0.111	0.203		-0.755		0.82	0.716		0.0053	2.63e-05	0.716	0.393		0.291		Extracellular Space	enzyme			6649	20657	25352	superoxide dismutase 3, extracellular	10521824	1368322_at	--	1417633_at	10777108	Bt.1616.1.A1_at	205236_x_at	--	1417634_at	--
SOX4	-0.281	0.548	-0.949	3.36	-0.033		0.518		4.412	-0.218	0.101	0.00914	0.184	0.0246	0.794		0.433		0.00336	0.201	Nucleus	transcription regulator			6659	20677	364712	SRY (sex determining region Y)-box 4	10408450	1393571_at	1443778_at	1458332_x_at	10794967	--	201416_at	--	1419157_at	A_23_P82169
SPHK1	0.099	-0.09	0.397	1.037	0.041	-0.062	0.587	1.721	-1.429	-0.018	0.433	0.645	0.0367	0.586	0.706	0.665	0.121	5.71e-10	0.279	0.912	Cytoplasm	kinase	diagnosis,disease progression,prognosis,unspecified application		8877	20698	170897	sphingosine kinase 1	10382802	1368254_a_at	1451596_a_at	1420566_at	10739796	Bt.7037.1.S1_at	219257_s_at	SPHK1	1451596_a_at	A_23_P38106
SPSB1	0.309	-0.033	0.176	-1.098	0.186	0.075	0.208		-2.065	0.772	0.0464	0.809	0.525	0.209	0.0523	0.621	0.539		0.0484	0.00278	Cytoplasm	other			80176	74646	313722	splA/ryanodine receptor domain and SOCS box containing 1	10518735	1393805_at	1428472_at	1449752_at	10881820	Bt.24841.1.S1_at	219677_at	--	1428472_at	A_24_P96961
SQSTM1	0.146	-0.237	0.151	0.395	-0.085	0.875	3.15		-0.959	0.755	0.555	0.0446	0.25	0.222	0.247	0.0053	0.00117		0.0798	0.00106	Cytoplasm	transcription regulator			8878	18412	113894	sequestosome 1	10385572	1371221_at	1450957_a_at	1450957_a_at	10742388	Bt.28031.1.S1_s_at	213112_s_at	--	1444021_at	A_23_P81399
ST3GAL3	-0.032	1.443	0.102	-0.309	0.198	-0.173			-0.413	-0.16	0.721	0.0396	0.576	0.397	0.0513	0.217			0.273	0.431	Cytoplasm	enzyme			6487	20441	64445	ST3 beta-galactoside alpha-2,3-sialyltransferase 3	10515574	1369539_at	1450406_a_at	1450406_a_at	10879090	Bt.8800.1.S1_at	--	--	1450406_a_at	A_23_P200999
ST6GAL1	-0.243	0.59		0.921	-0.072	-0.165	1.32		-1.239	0.065	0.103	0.00606		0.117	0.453	0.201	0.00112		0.0472	0.779	Cytoplasm	enzyme			6480	20440	25197	ST6 beta-galactosamide alpha-2,6-sialyltranferase 1	10434758	1370907_at	--	1420927_at	10755094	Bt.29789.1.S1_at	201998_at	--	1420928_at	A_24_P388528
STAT1	-0.025	0.378	1.406	0.429	0.303		-1.35		1.15	0.774	0.896	0.012	0.00318	0.322	0.00717		0.0758		0.144	0.000744	Nucleus	transcription regulator	diagnosis,efficacy,prognosis		6772	20846	25124	signal transducer and activator of transcription 1, 91kDa	10346191	1372757_at	1450033_a_at	1440481_at	10927842	--	209969_s_at	--	1440481_at	A_24_P274270
STAT5A	0.011	0.148	0.285	0.591	0.167	0.981	1.06		-0.033	-0.012	0.948	0.46	0.0868	0.138	0.042	0.000199	0.00733		0.937	0.942	Nucleus	transcription regulator			6776	20850	24918	signal transducer and activator of transcription 5A	10381172	1368231_at	1421469_a_at	1450259_a_at	10738225	Bt.4641.1.S1_at	203010_at	--	1421469_a_at	A_23_P207367
STEAP4	0.23	3.039	0.62	1.139	1.08		-0.204		-0.943		0.718	0.000771	0.41	0.029	1.62e-05		0.876		0.158		Plasma Membrane	other			79689	117167	499991	STEAP family member 4	10519497	1385397_at	1460197_a_at	1460197_a_at	10860597	--	220187_at	--	1425829_a_at	--
SYNGR3	0.031	-0.079	-0.204	-1.214	0.048	-0.318	1.62		-1.113		0.702	0.575	0.566	0.303	0.605	0.0723	0.000383		0.217		Plasma Membrane	other			9143	20974	302975	synaptogyrin 3	10448694	1390209_at	1448216_at	1416098_at	10741203	Bt.27471.1.S1_at	205691_at	--	1416098_at	--
TAP1	0.073	0.941	0.627	1.486	0.627	2	2.21		-3.069	0.388	0.609	0.00319	0.00429	0.0787	1.4e-05	3.27e-08	8.38e-06		0.00204	0.0123	Cytoplasm	transporter			6890	21354	24811	transporter 1, ATP-binding cassette, sub-family B (MDR/TAP)	10444244	1388149_at	1416016_at	1420274_at	10831606	Bt.20416.1.S1_at	202307_s_at	--	1420274_at	A_23_P59005
TAPBP	0.137	1.249	1.245	0.806	0.601	0.566	0.915		0.351	0.442	0.539	0.00371	4.03e-05	0.105	0.000147	0.000187	0.00141		0.605	0.00609	Cytoplasm	transporter			6892	21356	25217	TAP binding protein (tapasin)	10444068	1369726_at	1421812_at	1450378_at	10831762	Bt.21678.1.S1_at	208829_at	--	1450378_at	A_23_P365719
TFAP2A	-0.162	0.102	-0.18	-0.742	0.227	-0.036	0.606		-2.061		0.117	0.617	0.582	0.501	0.0201	0.828	0.181		0.0485		Nucleus	transcription regulator	diagnosis,prognosis		7020	21418	306862	transcription factor AP-2 alpha (activating enhancer binding protein 2 alpha)	10408798	1390842_at	1421996_at	1426048_s_at	10794649	Bt.2750.1.S1_at	204654_s_at	--	1426048_s_at	--
TFAP2C	0.129	-0.094	0.294	1.621	0.224		0.654		-2.238		0.368	0.302	0.359	0.152	0.0571		0.263		0.0392		Nucleus	transcription regulator			7022	21420	362280	transcription factor AP-2 gamma (activating enhancer binding protein 2 gamma)	10478997	1383937_at	1418147_at	1436392_s_at	10842551	--	205286_at	--	1436392_s_at	--
TFPI2	0.034	1.723	0.45	-0.124	1.43	1.16	0.256		1.254		0.703	0.142	0.559	0.7	6.16e-05	0.00157	0.332		0.274		Extracellular Space	other			7980	21789	286926	tissue factor pathway inhibitor 2	10542953	1377340_at	1418547_at	1418547_at	10860852	Bt.2017.1.S1_at	209277_at	--	1418547_at	--
TGFB2	0.16	0.219	-0.14	-1.223	0.155	-0.005	0.601		2.172		0.247	0.196	0.533	0.196	0.0898	0.98	0.065		0.00287		Extracellular Space	growth factor	efficacy	AP-12009	7042	21808	81809	transforming growth factor, beta 2	10360920	1387172_a_at	1438303_at	1438303_at	10770577	Bt.6438.1.A1_at	220407_s_at	--	1450922_a_at	--
TGFBR2		0.126	-0.279	0.973	-0.317	-0.089	0.379		-3.395	0.387		0.811	0.578	0.53	0.00181	0.68	0.777		0.0116	0.0269	Plasma Membrane	kinase			7048	21813	81810	transforming growth factor, beta receptor II (70/80kDa)	--	1369653_at	1422019_at	1422019_at	10920745	Bt.1789.1.S1_at	207334_s_at	--	1422019_at	A_23_P211957
TGM2	-0.056	1.296	0.338	1.759	0.324	0.452	-0.281		-0.577		0.889	0.0178	0.55	0.0927	0.00655	0.473	0.497		0.671		Cytoplasm	enzyme			7052	21817	56083	transglutaminase 2 (C polypeptide, protein-glutamine-gamma-glutamyltransferase)	10489204	1369943_at	1417500_a_at	1438942_x_at	10851350	Bt.5401.1.S1_at	211573_x_at	--	1438942_x_at	--
Tgtp1/Tgtp2	-0.164		1.958	1.075					1.865		0.31		0.00181	0.0556					0.0896		Other	enzyme				21822|100039796		T cell specific GTPase 1	10385518	--	1449009_at	1449009_at	--	--	--	--	1449009_at	--
THBD	-0.147	-0.288	-0.191	-0.682	0.579	0.019	-0.962	-2.658	-0.409	0.306	0.372	0.394	0.331	0.087	0.00147	0.986	0.0332	3.53e-11	0.378	0.0717	Plasma Membrane	transmembrane receptor			7056	21824	83580	thrombomodulin	10488378	1368901_at	1448529_at	1448529_at	10850525	Bt.471.1.S1_at	203887_s_at	THBD	1448529_at	A_23_P91390
THBS1	0.163			-0.242		-0.096	-0.726		4.845	-0.191	0.505			0.638		0.246	0.461		0.00244	0.525	Extracellular Space	other	diagnosis,efficacy		7057	21825		thrombospondin 1	10474700	--	--	1460302_at	--	Bt.5301.2.A1_at	201107_s_at	--	1460302_at	A_24_P142118
THBS2	-0.214	0.259		-2.255	-0.952	0.62	0.52		1.538		0.475	0.155		0.00195	4.88e-05	0.0712	0.0277		0.0377		Extracellular Space	other			7058	21826	292406	thrombospondin 2	10447951	1385751_at	--	1422571_at	10718217	Bt.5522.1.S1_at	203083_at	--	1422571_at	--
THRSP	0.143	-0.358	0.518	1.307	-1.13	-1.25			-0.949		0.106	0.217	0.361	0.0598	0.0128	3.99e-06			0.598		Nucleus	other	efficacy		7069	21835	25357	thyroid hormone responsive	10565609	1370150_a_at	1444166_at	1444166_at	10723720	Bt.15842.1.S1_at	--	--	1424737_at	--
THY1	0.101	-0.439		-0.468	-0.464		0.173		-2.579	0.013	0.61	0.0081		0.615	0.00066		0.546		0.00827	0.927	Plasma Membrane	other	diagnosis,disease progression		7070	21838	24832	Thy-1 cell surface antigen	10584628	1369652_at	--	1423135_at	10909407	--	213869_x_at	--	1423135_at	A_23_P36364
TICAM1	0.029			0.001			0.416	2.049	-0.617	0.318	0.862			0.998			0.0813	2.57e-06	0.247	0.0542	Nucleus	other			148022	106759		toll-like receptor adaptor molecule 1	10452022	--	--	1454676_s_at	--	--	213191_at	TICAM1	1454676_s_at	A_23_P90311
TIFA	0.661	1.328	0.664	0.654	0.295	0.212		4.146	-0.069	0.017	0.183	0.00198	0.0824	0.16	0.0187	0.0816		0	0.913	0.937	Other	other			92610	211550	310877	TRAF-interacting protein with forkhead-associated domain	10495967	1382311_at	1426501_a_at	1426501_a_at	10818983	Bt.29044.1.S1_at	--	TIFA	1426501_a_at	A_24_P350686
TIMP1	0.094	0.917	0.403	0.33	1.02	-0.275	-0.087		0.639	0.095	0.61	0.0194	0.0189	0.323	1.76e-06	0.0418	0.634		0.234	0.488	Extracellular Space	other	diagnosis,disease progression,efficacy,prognosis,unspecified application		7076	21857	116510	TIMP metallopeptidase inhibitor 1	10598976	1367712_at	1460227_at	1460227_at	10936482	Bt.27976.1.S1_at	201666_at	--	1460227_at	A_23_P62115
TIMP2	-0.091	0.23		-1.304	-0.1	0.044	-0.432		-0.878	0.141	0.359	0.395		0.0397	0.221	0.899	0.12		0.0433	0.309	Extracellular Space	other	efficacy,unspecified application		7077	21858	29543	TIMP metallopeptidase inhibitor 2	10393559	1367823_at	--	1437081_at	10749484	Bt.435.1.S1_at	203167_at	--	1450040_at	A_23_P107401
TIMP3	0.077	0.41		-1.098	-0.874	0.43	0.491		-0.451		0.749	0.659		0.0486	6.56e-05	0.529	0.264		0.494		Extracellular Space	other	diagnosis,prognosis,unspecified application		7078	21859	25358	TIMP metallopeptidase inhibitor 3	10365482	1375138_at	--	1449335_at	10901231	Bt.5136.1.S1_at	201148_s_at	--	1419088_at	--
TIMP4	0.03	-0.241	-0.557	-1.59	-0.905	-0.402	0.112		0.546		0.644	0.0705	0.0687	0.0418	0.000127	0.171	0.818		0.667		Extracellular Space	other	diagnosis,prognosis		7079	110595	680130	TIMP metallopeptidase inhibitor 4	10547022	1377632_at	1423405_at	1450974_at	10864732	Bt.25936.1.A1_at	206243_at	--	1423405_at	--
TLR2	1.54	2.388	1.583	2.828	0.447	1.87	-0.291		2.571	0.703	0.00532	0.0117	4.92e-05	0.00183	0.000855	8.21e-05	0.542		0.000883	0.00715	Plasma Membrane	transmembrane receptor	diagnosis,efficacy,unspecified application		7097	24088	310553	toll-like receptor 2	10498992	1392280_at	1419132_at	1419132_at	10823970	Bt.8945.1.S1_at	204924_at	--	1419132_at	A_23_P92499
TLR4	-0.092	0.176	0.134	-3.608	-0.18	0.532	-0.575		-0.812	0.341	0.696	0.345	0.424	0.00133	0.0463	0.000873	0.0769		0.179	0.183	Plasma Membrane	transmembrane receptor	efficacy	resatorvid	7099	21898	29260	toll-like receptor 4	10505517	1387982_at	1418162_at	1442827_at	10869535	Bt.9030.1.S1_at	221060_s_at	--	1442827_at	A_32_P66881
TLR7		-0.044	0.419	-3.149	0.501	-0.112	1.73		-1.244			0.861	0.536	0.0125	0.00068	0.377	0.0727		0.0458		Plasma Membrane	transmembrane receptor		UC-1V150, resiquimod, hydroxychloroquine, imiquimod	51284	170743	317468	toll-like receptor 7	--	1382531_at	1422010_at	1449640_at	10933345	Bt.21886.1.S1_at	220146_at	--	1422010_at	--
TM4SF1	0.072	0.451		-1.479	-0.146	0.295	-0.191		1.799		0.606	0.13		0.413	0.181	0.174	0.283		0.0311		Plasma Membrane	other			4071	17112	295061	transmembrane 4 L six family member 1	10498273	1378305_at	--	1448069_at	10823278	Bt.6087.1.S1_at	209387_s_at	--	1439925_at	--
TMEM176B	0.089	1.725	0.734	0.232	-0.48	0.024	-0.236		0.058		0.674	0.0241	0.0219	0.519	0.000699	0.766	0.692		0.918		Other	other			28959	65963	171411	transmembrane protein 176B	10544596	1368840_at	1418004_a_at	1418004_a_at	10862415	Bt.21250.1.S1_a_at	220532_s_at	--	1418004_a_at	--
TNC	0.182		-0.545	0.777			0.422		3.362		0.344		0.464	0.515			0.259		0.0264		Extracellular Space	other	diagnosis,response to therapy		3371	21923		tenascin C	10513739	--	1456344_at	1456344_at	--	--	216005_at	--	1456344_at	--
TNF	0.065	0.12		-0.147	0.153	0.04	1.12		-0.668	-0.029	0.637	0.41		0.856	0.414	0.72	0.0547		0.244	0.907	Extracellular Space	cytokine	diagnosis,disease progression,efficacy,prognosis,safety,unspecified application	adalimumab, etanercept, infliximab, CDP870, golimumab, pomalidomide, thalidomide	7124	21926	24835	tumor necrosis factor	10450501	1391384_at	--	1419607_at	10828021	Bt.12756.1.S1_at	207113_s_at	--	1419607_at	A_24_P50759
TNFAIP2	1.99	2.576	1.8	1.689	1.01		2.49	1.898	0.483	0.483	0.000781	0.000183	0.0248	0.00556	3.16e-06		0.000108	2.21e-08	0.281	0.0441	Extracellular Space	other			7127	21928	299339	tumor necrosis factor, alpha-induced protein 2	10398665	1381376_at	1438855_x_at	1438855_x_at	10887306	--	202509_s_at	TNFAIP2	1416273_at	A_23_P421423
TNFAIP3	4.5		1.215	1.698			3.84	4.011	3.202	1.84	5.82e-07		0.00278	0.00463			9.81e-07	0	6.04e-05	5.38e-05	Nucleus	enzyme			7128	21929		tumor necrosis factor, alpha-induced protein 3	10368144	--	1433699_at	1450829_at	--	--	202644_s_at	TNFAIP3	1450829_at	A_24_P166527
TNFAIP6	0.223			-0.784		0.145	1.4	3.411	1.186	1.629	0.577			0.049		0.813	0.000286	4.44e-16	0.00311	0.000265	Extracellular Space	other	unspecified application		7130	21930		tumor necrosis factor, alpha-induced protein 6	10472050	--	--	1418424_at	--	Bt.958.1.A1_at	206026_s_at	TNFAIP6	1418424_at	A_23_P165624
TNFAIP8	0.368	0.172	0.168	-1.363	-0.122		1.05		0.918	-0.248	0.01	0.268	0.561	0.544	0.175		0.00705		0.102	0.0727	Cytoplasm	other			25816	106869	307428	tumor necrosis factor, alpha-induced protein 8	10455647	1398407_at	1442753_at	1442753_at	10801650	--	208296_x_at	--	1416950_at	A_32_P219520
TNFRSF4	-0.12	-0.134		0.504	-0.048	0.003	3.02		-0.243		0.335	0.159		0.147	0.746	0.979	8.67e-06		0.414		Plasma Membrane	transmembrane receptor	diagnosis		7293	22163	25572	tumor necrosis factor receptor superfamily, member 4	10511282	1387621_at	--	1420351_at	10874829	Bt.13771.2.S1_at	214228_x_at	--	1420351_at	--
TNFRSF9	0.198	1.064	4.098	-0.945	1.03		1.66		-2.332		0.431	0.00141	0.00132	0.28	3.84e-05		0.0301		0.0014		Plasma Membrane	transmembrane receptor		urelumab	3604	21942	500590	tumor necrosis factor receptor superfamily, member 9	10510580	1375900_at	1428034_a_at	1428034_a_at	10874198	--	211786_at	--	1421481_at	--
TNFRSF11B	0.336	-0.041		0.196	-0.809		1.64		-0.703		0.173	0.954		0.892	4.42e-05		0.0188		0.437		Plasma Membrane	transmembrane receptor	diagnosis,efficacy		4982	18383	25341	tumor necrosis factor receptor superfamily, member 11b	10428604	1369407_at	--	1418309_at	10903725	--	204933_s_at	--	1418309_at	--
TNFRSF1A	-0.187	0.243		0.323	0.088	0.144	0.509		-1.127	0.284	0.245	0.102		0.302	0.252	0.343	0.125		0.00694	0.0378	Plasma Membrane	transmembrane receptor	safety,unspecified application		7132	21937	25625	tumor necrosis factor receptor superfamily, member 1A	10541895	1367715_at	--	1417291_at	10858967	Bt.3890.1.S1_at	207643_s_at	--	1417291_at	A_23_P139722
TNFSF10	0.074			1.351	-0.291	-0.026	2.02		1.208	0.204	0.824			0.0368	0.0442	0.738	0.000273		0.342	0.405	Extracellular Space	cytokine	efficacy		8743	22035	246775	tumor necrosis factor (ligand) superfamily, member 10	10491091	--	--	1439680_at	10814528	Bt.20790.1.S1_at	202688_at	--	1420412_at	A_23_P121253
TNFSF11	0.174	0.33	-1.176	1.212	0.016		-0.613		0.324		0.112	0.0864	0.164	0.0422	0.907		0.438		0.632		Extracellular Space	cytokine	efficacy	lenalidomide, denosumab, dexamethasone/lenalidomide	8600	21943	117516	tumor necrosis factor (ligand) superfamily, member 11	10421737	1369282_at	1419083_at	1451944_a_at	10785382	--	210643_at	--	1451944_a_at	--
TNFSF14	0.272		1.298	-0.08	0.158		0.456	-0.825	1.214	0.272	0.121		0.00558	0.935	0.0827		0.0511	0	0.165	0.152	Extracellular Space	cytokine			8740	50930	301133	tumor necrosis factor (ligand) superfamily, member 14	10452307	--	1450298_at	1450298_at	10931712	--	207907_at	TNFSF14	1450298_at	A_24_P237036
TNFSF13B	0.269		-1.565	0.756	-0.347	0.29			-0.401	-0.719	0.0813		0.00669	0.572	0.00231	0.0804			0.548	0.127	Extracellular Space	cytokine	efficacy,response to therapy	belimumab	10673	24099	498666	tumor necrosis factor (ligand) superfamily, member 13b	10576951	--	1460255_at	1460255_at	10793038	Bt.24855.2.S1_at	--	--	1458047_at	A_23_P14174
TNIP1	0.627	1.824	0.597	0.692	0.952	1.62	2.36		1.865	0.507	0.0175	0.000104	0.00494	0.151	9.34e-07	9.12e-06	3.28e-05		0.000802	0.0172	Nucleus	other			10318	57783	363599	TNFAIP3 interacting protein 1	10385941	1388492_at	1427689_a_at	1427689_a_at	10742692	Bt.5432.1.S1_at	207196_s_at	--	1427689_a_at	A_23_P30435
TNN	0.345	1.731		0.299	0.104		0.472		-0.271	-0.614	0.297	0.00307		0.784	0.449		0.366		0.36	0.00567	Plasma Membrane	other			63923	329278	304913	tenascin N	10359307	1379331_at	--	1442140_at	10769106	--	215271_at	--	1442140_at	A_32_P480177
TP53	-0.005	0.651	0.927	-3.255	0.293	1.08	-0.156		1.945		0.946	0.00155	0.435	0.0695	0.00204	7.64e-05	0.527		0.105		Nucleus	transcription regulator	diagnosis,disease progression,efficacy,prognosis,response to therapy,unspecified application		7157	22059	24842	tumor protein p53	10377550	1367831_at	1459780_at	1459780_at	10734975	Bt.12280.1.S1_at	201746_at	--	1459780_at	--
TPT1	0.051	-0.01	0.415	3.657	-0.104	0.076	0.145		0.528	-0.38	0.477	0.898	0.441	0.00256	0.173	0.431	0.371		0.472	0.0525	Cytoplasm	other			7178	22070	116646	tumor protein, translationally-controlled 1	10584350	1367583_at	1416643_at	1416643_at	10781554	Bt.7776.1.S1_s_at	216520_s_at	--	1416643_at	A_24_P179351
TRAF1	0.265			-0.308		0.931	3.44	3.533	4.677	0.442	0.0814			0.699		1.07e-05	1.71e-05	0	0.000666	0.17	Cytoplasm	other			7185	22029		TNF receptor-associated factor 1	10481949	--	--	1423602_at	--	Bt.9083.1.S1_at	205599_at	TRAF1	1423602_at	A_23_P216970
TRAF3	0.073	0.785	1.661	0.71	0.262	0.831	0.9		1.524	0.724	0.62	0.000592	0.0256	0.219	0.00367	0.000151	0.00212		0.00251	0.000935	Cytoplasm	enzyme			7187	22031	362788	TNF receptor-associated factor 3	10398618	1373482_at	1449149_at	1418587_at	10887270	Bt.18290.1.A1_at	221571_at	--	1449149_at	A_32_P89837
TREM2	0.23	-0.209	0.747	0.646	-0.248		0.261		-1.506		0.135	0.103	0.311	0.0883	0.0749		0.707		0.0412		Plasma Membrane	transmembrane receptor			54209	83433	301227	triggering receptor expressed on myeloid cells 2	10445781	1382513_at	1421226_at	1421226_at	10926245	--	219725_at	--	1421792_s_at	--
TRIM63	0.021	0.153		-1.236	-1.02				-1.892		0.739	0.507		0.461	2.03e-05				0.04		Nucleus	enzyme			84676	433766	140939	tripartite motif containing 63, E3 ubiquitin protein ligase	10508953	1387804_at	--	1438704_at	10872770	--	--	--	1438704_at	--
TRPC6	0.083	-0.123	-0.598	3.418	0.272	-0.135	-0.33		0.136		0.561	0.553	0.0381	0.0183	0.0557	0.266	0.453		0.898		Plasma Membrane	ion channel			7225	22068	89823	transient receptor potential cation channel, subfamily C, member 6	10583163	1370139_a_at	1449431_at	1449431_at	10907962	Bt.29714.1.S1_at	206528_at	--	1449431_at	--
TSC22D3	-0.068		-0.318	-0.946		-0.432	-1.5		-2.462	-0.635	0.727		0.161	0.192		0.123	0.0231		0.0162	0.0435	Nucleus	transcription regulator			1831	14605		TSC22 domain family, member 3	10606989	--	1425281_a_at	1425281_a_at	--	Bt.28390.1.S1_at	207001_x_at	--	1425281_a_at	A_23_P217688
TSLP	0.395	0.582		-2.561	0.209				2.146		0.0693	0.0295		0.156	0.0426				0.0121		Extracellular Space	cytokine			85480	53603	688621	thymic stromal lymphopoietin	10454601	1381070_at	--	1450004_at	10800783	--	--	--	1450004_at	--
TXNIP	0.432	0.009	-0.191	-1.019	-0.38	-0.176	-0.517	-1.129	-1.288	-0.807	0.0797	0.92	0.567	0.159	0.0088	0.477	0.157	0.000643	0.0114	0.00108	Cytoplasm	other			10628	56338	117514	thioredoxin interacting protein	10494428	1371131_a_at	1415997_at	1415997_at	10817552	Bt.12327.1.S1_at	201010_s_at	TXNIP	1415996_at	A_23_P97700
TYR	-0.028	-0.08	-1.469	0.923	-0.009	-0.002	-0.345		-0.984		0.662	0.61	0.0418	0.257	0.924	0.982	0.399		0.187		Cytoplasm	enzyme	efficacy	hydroquinone, azelaic acid	7299	22173	308800	tyrosinase	10565422	1385583_at	1456095_at	1456095_at	10723545	Bt.9028.1.S1_at	206630_at	--	1417717_a_at	--
UBD	-0.036	0.629		0.909	1.61	0.142			3.096		0.783	0.282		0.249	0.0011	0.101			0.00493		Nucleus	other			10537	24108	29168	ubiquitin D	10445112	1368762_at	--	1419762_at	10830854	Bt.5897.2.S1_at	--	--	1419762_at	--
UBR2	-0.046	0.292	0.322	-1.752	0.182	-0.025	-0.348		-1.049	-0.936	0.662	0.239	0.443	0.273	0.0257	0.745	0.179		0.00878	0.204	Nucleus	enzyme			23304	224826	363188	ubiquitin protein ligase E3 component n-recognin 2	10445638	1381349_a_at	1453878_at	1453878_at	10921462	Bt.10008.1.S1_at	212760_at	--	1429516_at	A_32_P222664
UCP2	-0.098	-0.17	0.61	2.253	-0.089	-0.053	-0.151		0.325	0.006	0.555	0.462	0.272	0.0114	0.454	0.829	0.477		0.622	0.976	Cytoplasm	transporter			7351	22228	54315	uncoupling protein 2 (mitochondrial, proton carrier)	10555389	1368669_at	1459740_s_at	1459740_s_at	10709093	Bt.5180.1.S1_at	208997_s_at	--	1459740_s_at	A_23_P47704
UGCG	-0.063	0.904	0.907	2.815	0.254	-0.038	1.02		-1.811	-0.432	0.675	0.0338	0.328	0.0345	0.00677	0.811	0.0248		0.00719	0.078	Cytoplasm	enzyme		N-butyldeoxygalactonojirimycin, N-butyldeoxynojirimycin	7357	22234	83626	UDP-glucose ceramide glucosyltransferase	10505187	1387975_at	1439863_at	1439863_at	10869253	Bt.25887.1.A1_at	204881_s_at	--	1439863_at	A_23_P123645
USP2	0.027	-0.158	-0.118	-1.004	0.002	0.141	-0.455		-2.437		0.799	0.397	0.567	0.142	0.979	0.152	0.576		0.0126		Cytoplasm	peptidase			9099	53376	115771	ubiquitin specific peptidase 2	10584634	1387703_a_at	1417169_at	1417168_a_at	10909411	Bt.21721.1.A1_at	207211_at	--	1417168_a_at	--
VCAM1	1.35	2.679	3.79	3.761	0.57	2.84	5.28		5.433		0.00163	0.0243	0.00026	0.00163	8.62e-05	0.00373	2.22e-08		0.000722		Plasma Membrane	transmembrane receptor	diagnosis,disease progression,efficacy,prognosis,unspecified application		7412	22329	25361	vascular cell adhesion molecule 1	10501608	1368474_at	1436003_at	1448162_at	10826249	Bt.7043.2.S1_a_at	203868_s_at	--	1436003_at	--
VDR	-0.144	0.405	-0.648	2.813	0.165		-0.893		-0.553	0.049	0.696	0.371	0.0724	0.0445	0.0844		0.302		0.546	0.697	Nucleus	transcription regulator	prognosis,response to therapy	calcipotriene, vitamin D2, ILX-23-7553, alendronate/cholecalciferol, 2-(3-hydroxypropoxy)calcitriol, betamethasone dipropionate/calcipotriene, alfacalcidol, paricalcitol, doxercalciferol, cholecalciferol, 1-alpha, 25-dihydroxy vitamin D3, 25-hydroxy-vitamin D3	7421	22337	24873	vitamin D (1,25- dihydroxyvitamin D3) receptor	10432032	1369454_at	1418175_at	1418175_at	10906736	--	204255_s_at	--	1418176_at	A_23_P162589
VEGFA	0.488	0.854	0.168	-0.477	0.509	-0.004	1.06		-1.9	0.439	0.00929	0.127	0.285	0.267	0.00463	0.98	0.0196		0.0504	0.028	Extracellular Space	growth factor	diagnosis,efficacy,prognosis,safety,unspecified application	dalteparin, bevacizumab, ranibizumab, aflibercept, bevacizumab/5-fluorouracil, pegaptanib	7422	22339	83785	vascular endothelial growth factor A	10451198	1370081_a_at	1451959_a_at	1420909_at	10921772	Bt.4138.1.S1_a_at	210512_s_at	--	1420909_at	A_24_P12401
VIP	-0.006	-0.141		-0.024	-0.261	0.048	-0.128		2.015		0.949	0.16		0.988	0.028	0.847	0.919		0.0168		Extracellular Space	other	efficacy		7432	22353	117064	vasoactive intestinal peptide	10367582	1377146_at	--	1428664_at	10702706	Bt.11212.1.S1_at	206577_at	--	1428664_at	--
VIPR2	0.018	-0.142	-0.345	-0.32	-1.15	-0.076	0.949		-0.458		0.894	0.148	0.281	0.858	0.000134	0.433	0.114		0.442		Plasma Membrane	G-protein coupled receptor			7434	22355	29555	vasoactive intestinal peptide receptor 2	10399046	1387177_at	1421391_at	1421391_at	10887679	Bt.22506.2.A1_at	205947_s_at	--	1421391_at	--
WHSC1	-0.228	0.22	1.09	1.201	0.06		-0.642		-0.513	-0.155	0.249	0.271	0.225	0.0148	0.402		0.575		0.399	0.555	Nucleus	enzyme			7468	107823	680537	Wolf-Hirschhorn syndrome candidate 1	10521136	1391161_at	1436036_at	1436036_at	10777731	--	209052_s_at	--	1443741_x_at	A_23_P7301
WISP1	0.294	-0.681	-0.263	-1.229	0.041		-1.47		-0.178		0.0427	0.254	0.0545	0.294	0.689		0.0427		0.788		Extracellular Space	other			8840	22402	65154	WNT1 inducible signaling pathway protein 1	10424543	1370221_at	1448594_at	1448593_at	10896935	--	206796_at	--	1448594_at	--
WNT1	0.068	-0.145		-0.942	-0.036		0.498		-1.853		0.719	0.13		0.32	0.737		0.231		0.0205		Extracellular Space	cytokine			7471	22408	24881	wingless-type MMTV integration site family, member 1	10426637	1385013_at	--	1425377_at	10899048	--	208570_at	--	1425377_at	--
ZC3H12A	1.13	1	0.567	0.908	0.403	1.07	1.46	2.622	0.516	1.292	0.000678	0.0117	0.179	0.0334	0.00142	9.86e-06	0.0159	3.79e-12	0.378	0.012	Cytoplasm	other			80149	230738	313587	zinc finger CCCH-type containing 12A	10516266	1393140_at	1427348_at	1427348_at	10879726	Bt.8745.1.S1_at	218810_at	ZC3H12A	1443993_at	A_23_P326160
ZFP36	1.79	1.241	-0.201	-0.198	0.423	0.585	0.47	2.224	0.534	0.183	1.61e-05	0.00295	0.291	0.56	0.00109	0.0102	0.206	1.01e-10	0.507	0.508	Nucleus	transcription regulator			7538	22695	79426	ZFP36 ring finger protein	10561453	1387870_at	1452519_a_at	1452519_a_at	10720215	Bt.3863.1.S1_at	201531_at	ZFP36	1452519_a_at	A_23_P39237

## Sheet: TNF target summary (clustered)
In TNF prediction	Log Ratio_GSE12697 Mouse Fibroblast cell line	Log Ratio_GSE14402 Rat Chondrocytes	Log Ratio_GSE15062 Mouse Smooth muscle	Log Ratio_GSE19272 Mouse Hepatocytes	Log Ratio_GSE23153 Rat Aorta	Log Ratio_GSE24070 Bovine Chromaffin cells	Log Ratio_GSE2639 Human HUVEC	Log Ratio_GSE40548 Human Neutrophils	Log Ratio_GSE4518 Mouse Endothelial	Log Ratio_GSE47897 Human Monocyte cell line	P-value_GSE12697 Mouse Fibroblast cell line	P-value_GSE14402 Rat Chondrocytes	P-value_GSE15062 Mouse Smooth muscle	P-value_GSE19272 Mouse Hepatocytes	P-value_GSE23153 Rat Aorta	P-value_GSE24070 Bovine Chromaffin cells	P-value_GSE2639 Human HUVEC	P-value_GSE40548 Human Neutrophils	P-value_GSE4518 Mouse Endothelial	P-value_GSE47897 Human Monocyte cell line	Location	Type(s)	Biomarker Application(s)	Drug(s)	Entrez Gene ID for Human	Entrez Gene ID for Mouse	Entrez Gene ID for Rat	Entrez Gene Name	Affymetrix(A1)	Affymetrix(A2)	Affymetrix(A3)	Affymetrix(A4)	Affymetrix(A5)	Affymetrix(A6)	Affymetrix(A7)	Gene symbol -- human (Hugo / HGNC, Entrez Gene)(A8)	Affymetrix(A9)	Agilent(A10)
CCL20	3.53	3.694	0.772	5.048	2.1	3.34	6.51	5.521	1.486		9.87e-05	0.000813	0.0356	0.000118	9.61e-06	6.62e-05	9.33e-10	2.9e-13	0.0192		Extracellular Space	cytokine			6364	20297	29538	chemokine (C-C motif) ligand 20	10347888	1369814_at	1422029_at	1422029_at	10924780	Bt.9560.1.S1_at	205476_at	CCL20	1422029_at	--
VCAM1	1.35	2.679	3.79	3.761	0.57	2.84	5.28		5.433		0.00163	0.0243	0.00026	0.00163	8.62e-05	0.00373	2.22e-08		0.000722		Plasma Membrane	transmembrane receptor	diagnosis,disease progression,efficacy,prognosis,unspecified application		7412	22329	25361	vascular cell adhesion molecule 1	10501608	1368474_at	1436003_at	1448162_at	10826249	Bt.7043.2.S1_a_at	203868_s_at	--	1436003_at	--
CCL7	2.65	3.16	4.863	1.811	2.67		0.45		3.053		2.29e-06	0.00317	3.59e-05	0.0048	6.05e-07		0.467		0.0592		Extracellular Space	cytokine	unspecified application		6354	20306	287561	chemokine (C-C motif) ligand 7	10379518	1379935_at	1421228_at	1421228_at	10736702	--	208075_s_at	--	1421228_at	--
CCL13	3.22	5.015	4.111	2.311	1.85		-0.699		3.286		1.28e-05	0.00117	0.000136	0.00357	2e-05		0.386		0.00258		Extracellular Space	cytokine	unspecified application		6357	20296	24770	chemokine (C-C motif) ligand 13	10379511	1367973_at	1420380_at	1420380_at	10736697	--	206407_s_at	--	1420380_at	--
CXCL10	4.02	1.273	2.273	2.036	1.39	0.202	1.35		3.306	5.043	3.94e-06	0.00604	0.00395	0.0133	0.000215	0.061	0.00176		0.00587	5.53e-05	Extracellular Space	cytokine	diagnosis,efficacy,unspecified application	MDX-1100	3627	15945	245920	chemokine (C-X-C motif) ligand 10	10531415	1387969_at	1418930_at	1418930_at	10771655	Bt.16966.1.S1_at	204533_at	--	1418930_at	A_24_P303091
EDN1	1.27	0.549		-0.154	-0.291	0.785	0.163		7.332		0.000872	0.0638		0.69	0.175	0.0717	0.456		3.3e-05		Extracellular Space	cytokine	diagnosis,efficacy,prognosis,unspecified application		1906	13614	24323	endothelin 1	10404783	1369519_at	--	1451924_a_at	10797857	Bt.4398.1.S1_at	218995_s_at	--	1451924_a_at	--
CCL2	0.043			3.113	2.37	3.73	3.41		-0.16	1.242	0.723			0.0135	6.3e-06	3.87e-05	3.78e-06		0.873	0.00114	Extracellular Space	cytokine	diagnosis,efficacy,prognosis,safety,unspecified application	mimosine	6347	20293	287562	chemokine (C-C motif) ligand 2	10379530	--	--	1419282_at	10736712	Bt.2408.1.S1_at	216598_s_at	--	1419282_at	A_23_P89431
CCL5	1.07	2.098	5.811	-0.372	0.589	3.94	1.42		2.386	0.53	0.00929	0.00963	3.49e-05	0.405	0.00336	5.75e-06	0.0325		0.039	0.0475	Extracellular Space	cytokine	diagnosis,efficacy,unspecified application		6352	20304	81780	chemokine (C-C motif) ligand 5	10389207	1369983_at	1418126_at	1418126_at	10745631	Bt.552.1.S1_at	1405_i_at	--	1418126_at	A_23_P152838
CXCL3	1.57	0.356	0.585	2.676	0.231		4.45	4.019	1.473	1.265	0.00365	0.0674	0.0381	0.00195	0.099		1.1e-06	1.9e-09	0.188	0.00826	Extracellular Space	cytokine	unspecified application		2921	20310	114105	chemokine (C-X-C motif) ligand 3	10523156	1368760_at	1449984_at	1449984_at	10775896	--	207850_at	CXCL3	1449984_at	A_24_P251764
CSF2	2.11	-0.225	-0.226	1.153	0.119	0.307	5.06		3.878		8.91e-05	0.249	0.323	0.0149	0.236	0.017	1.82e-07		0.00047		Extracellular Space	cytokine	efficacy,prognosis,unspecified application		1437	12981	116630	colony stimulating factor 2 (granulocyte-macrophage)	10385912	1371228_at	1427429_at	1427429_at	10742663	Bt.509.1.S1_at	210229_s_at	--	1427429_at	--
F3	0.438	0.456	-0.531	0.117	-0.491	0.311	4.39	3.472	1.923	-0.043	0.27	0.162	0.267	0.829	0.000131	0.0471	0.000126	1.09e-11	0.168	0.946	Plasma Membrane	transmembrane receptor	efficacy,unspecified application		2152	14066	25584	coagulation factor III (thromboplastin, tissue factor)	10495675	1369182_at	1417408_at	1417408_at	10818708	Bt.4106.1.S1_at	204363_at	F3	1417408_at	A_23_P126782
SELE	0.743	-0.163		0.679	0.035		5.18		2.615		0.000291	0.163		0.353	0.809		2.1e-09		0.0244		Plasma Membrane	transmembrane receptor	diagnosis,disease progression,efficacy,unspecified application		6401	20339	25544	selectin E	10351182	1388018_at	--	1421712_at	10765173	--	206211_at	--	1421712_at	--
CX3CL1	1.39	2.15	-1.083	-2.451	-0.12		4.57		2.944		0.000802	0.00306	0.281	0.155	0.216		3.33e-09		0.0195		Extracellular Space	cytokine			6376	20312	89808	chemokine (C-X3-C motif) ligand 1	10574220	1368200_at	1421610_at	1421610_at	10809269	--	823_at	--	1415803_at	--
Cxcl12	-0.148	1.123	0.357	-0.829	-0.71				4.343		0.454	0.0227	0.362	0.604	2.15e-05				0.00557		Extracellular Space	cytokine				20315	24772	chemokine (C-X-C motif) ligand 12	10541075	1387655_at	1417574_at	1439084_at	10858165	--	--	--	1439084_at	--
IL8						3.45	4.07	1.667		2.368						3.92e-06	4.83e-07	7.43e-08		0.00119	Extracellular Space	cytokine	diagnosis,efficacy,prognosis,unspecified application		3576			interleukin 8	--	--	--	--	--	Bt.155.1.S1_at	211506_s_at	IL8	--	A_32_P87013
Irg1	0.243		0.315	1.113	0.425				5.399		0.101		0.145	0.213	0.0371				0.0012		Other	other				16365	306127	immunoresponsive gene 1	10416837	--	1427381_at	1427381_at	10781877	--	--	--	1427381_at	--
TRAF1	0.265			-0.308		0.931	3.44	3.533	4.677	0.442	0.0814			0.699		1.07e-05	1.71e-05	0	0.000666	0.17	Cytoplasm	other			7185	22029		TNF receptor-associated factor 1	10481949	--	--	1423602_at	--	Bt.9083.1.S1_at	205599_at	TRAF1	1423602_at	A_23_P216970
CYP7B1	0.033	1.598	1.023	2.427	2.25		0.325		4.543		0.726	0.000274	0.0217	0.0265	7.11e-09		0.34		0.0117		Cytoplasm	enzyme			9420	13123	25429	cytochrome P450, family 7, subfamily B, polypeptide 1	10497381	1388188_at	1421075_s_at	1446995_at	10822424	--	207386_at	--	1421074_at	--
MMP9	0.521	1.698	0.568	1.71	2.23	0.037	-0.138		2.471	3.125	0.00757	0.00776	0.339	0.00732	5.66e-08	0.943	0.541		0.0152	1.78e-05	Extracellular Space	peptidase	diagnosis,disease progression,efficacy,prognosis,unspecified application		4318	17395	81687	matrix metallopeptidase 9 (gelatinase B, 92kDa gelatinase, 92kDa type IV collagenase)	10478633	1398275_at	1416298_at	1448291_at	10842239	Bt.4714.1.S1_at	203936_s_at	--	1448291_at	A_23_P40174
CRH	0.012	0.016	-1.677	1.283	0.077		1.64		4.136		0.849	0.888	0.0474	0.433	0.408		0.00118		0.000111		Extracellular Space	cytokine	efficacy		1392	12918	81648	corticotropin releasing hormone	10497417	1369303_at	1457984_at	1457984_at	10822460	--	205629_s_at	--	1457984_at	--
SOX4	-0.281	0.548	-0.949	3.36	-0.033		0.518		4.412	-0.218	0.101	0.00914	0.184	0.0246	0.794		0.433		0.00336	0.201	Nucleus	transcription regulator			6659	20677	364712	SRY (sex determining region Y)-box 4	10408450	1393571_at	1443778_at	1458332_x_at	10794967	--	201416_at	--	1419157_at	A_23_P82169
CXCL2	1.59	3.207	2.148	1.48	1.81	1.97	3.15	4.859	2.69	2.134	9.78e-06	0.00268	0.0878	0.00922	1.82e-07	0.00543	1.39e-05	0	0.0129	0.000163	Extracellular Space	cytokine			2920	14825	81503	chemokine (C-X-C motif) ligand 2	10523151	1387316_at	1419209_at	1457644_s_at	10775900	Bt.610.1.A1_at	209774_x_at	CXCL2	1457644_s_at	A_23_P315364
BIRC3	1.42	2.683	1.099	0.526	1.43	2.81	4.25	3.13	2.156	1.961	0.00146	7.85e-05	0.00147	0.129	3.6e-06	1.21e-05	5.3e-08	0	0.002	2.97e-06	Cytoplasm	enzyme	diagnosis		330	11796	78971	baculoviral IAP repeat containing 3	10590801	1370113_at	1421392_a_at	1421392_a_at	10914799	Bt.9391.2.S1_at	210538_s_at	BIRC3	1421392_a_at	A_23_P98350
NFKBIA	2.56	2.791	1.888	1.518	0.698	2.77	3.19	3.57	1.699	1.377	6.07e-07	7.58e-05	4.08e-05	0.00791	6.85e-06	2.13e-08	4.47e-05	0	0.00509	0.00264	Cytoplasm	transcription regulator			4792	18035	25493	nuclear factor of kappa light polypeptide gene enhancer in B-cells inhibitor, alpha	10400405	1389538_at	1448306_at	1448306_at	10890024	Bt.9027.1.S1_at	201502_s_at	NFKBIA	1448306_at	A_23_P106002
ICAM1	1.19	1.352	1.645	2.126	0.817	2.21	4.22	2.937	4.013	1.127	0.00142	0.000859	0.086	0.00244	9.78e-06	3.67e-07	2.33e-07	2.22e-16	0.000479	0.000164	Plasma Membrane	transmembrane receptor	diagnosis,efficacy,prognosis,unspecified application		3383	15894	25464	intercellular adhesion molecule 1	10583519	1387202_at	1424067_at	1424067_at	10908319	Bt.5372.1.S1_at	202638_s_at	ICAM1	1424067_at	A_23_P153320
CXCL6	1.02	1.663	1.359	1.176	2		1.54		3.478		0.000254	0.147	0.179	0.0162	4.66e-06		0.000165		0.00404		Extracellular Space	cytokine	unspecified application		6372	20311	60665	chemokine (C-X-C motif) ligand 6	10523120	1387648_at	1419728_at	1419728_at	10775922	--	206336_at	--	1419728_at	--
CXCL1	0.033	1.26		2.103	0.199		2.71	1.854	3.788		0.815	0.0373		0.00468	0.137		2.75e-06	2.69e-07	0.0271		Extracellular Space	cytokine	disease progression		2919	330122	171551	chemokine (C-X-C motif) ligand 1 (melanoma growth stimulating activity, alpha)	10523138	1370634_x_at	--	1438148_at	10775905	--	204470_at	CXCL1	1438148_at	--
CXCL16	0.697	1.439	2.148	1.522	1.08	1.7			3.929		0.0231	0.00675	0.00383	0.0271	6.37e-07	0.00512			0.00609		Extracellular Space	cytokine	diagnosis,disease progression,unspecified application		58191	66102	497942	chemokine (C-X-C motif) ligand 16	10387890	1372064_at	1449195_s_at	1418718_at	10744460	Bt.22009.2.S1_a_at	--	--	1449195_s_at	--
PMAIP1							2.26			0.162							0.000361			0.443	Cytoplasm	other			5366			phorbol-12-myristate-13-acetate-induced protein 1	--	--	--	--	--	--	204285_s_at	--	--	A_23_P207999
GBP1					-0.019	1.98	2.19								0.954	5.9e-07	1.14e-05				Cytoplasm	enzyme			2633		304266	guanylate binding protein 1, interferon-inducible	--	--	--	--	10827094	Bt.24012.1.A1_at	202269_x_at	--	--	--
Hamp/Hamp2	0.209		0.293	1.462					2.31		0.338		0.156	0.211					0.00608		Extracellular Space	other				66438|84506		hepcidin antimicrobial peptide	10562169	--	1419196_at	1456289_at	--	--	--	--	1456289_at	--
CSF1	0.992	1.263	0.933	1.121	-0.036	1.66	3.27		2.34		0.000215	0.000821	0.0287	0.0564	0.664	7.95e-08	1.23e-06		0.00126		Extracellular Space	cytokine	diagnosis,disease progression,efficacy,prognosis,unspecified application		1435	12977	78965	colony stimulating factor 1 (macrophage)	10501164	1379631_at	1425154_a_at	1448914_a_at	10825869	Bt.366.2.S2_a_at	209716_at	--	1425154_a_at	--
RIPK2	0.964	1.663	0.629	1.378	0.15	0.979	2.18		2.578	0.127	0.00265	0.00777	0.0937	0.0182	0.201	0.00195	9.61e-07		0.0022	0.503	Plasma Membrane	kinase			8767	192656	362491	receptor-interacting serine-threonine kinase 2	10511703	1381279_at	1421236_at	1421236_at	10875656	Bt.12197.2.S1_a_at	209545_s_at	--	1421236_at	A_23_P252106
JUNB	1.41	1.315	0.998	0.525	0.238	1.22	1.84	1.276	1.32	0.777	2.16e-06	0.00832	0.00379	0.113	0.00895	0.000247	0.00013	0.00017	0.0112	0.0118	Nucleus	transcription regulator	response to therapy		3726	16477	24517	jun B proto-oncogene	10580282	1387788_at	1415899_at	1415899_at	10806585	Bt.20542.1.S1_at	201473_at	JUNB	1415899_at	A_23_P4821
TNIP1	0.627	1.824	0.597	0.692	0.952	1.62	2.36		1.865	0.507	0.0175	0.000104	0.00494	0.151	9.34e-07	9.12e-06	3.28e-05		0.000802	0.0172	Nucleus	other			10318	57783	363599	TNFAIP3 interacting protein 1	10385941	1388492_at	1427689_a_at	1427689_a_at	10742692	Bt.5432.1.S1_at	207196_s_at	--	1427689_a_at	A_23_P30435
RND1	1.91	2.21	0.565	1.317	0.82	1.2	2.72		3.178		0.00131	0.106	0.0936	0.018	1.52e-05	0.0159	2.49e-06		0.00134		Cytoplasm	enzyme			27289	223881	362993	Rho family GTPase 1	10432236	1381533_at	1455197_at	1455197_at	10906926	Bt.3774.1.A1_at	210056_at	--	1455197_at	--
Gbp2	0.89	2.149	2.617	1.077	0.439				2.293		0.218	0.0959	0.000311	0.0734	0.000843				0.0452		Other	enzyme				14469	171164	guanylate binding protein 2	10496592	1368332_at	1435906_x_at	1435906_x_at	10819523	--	--	--	1435906_x_at	--
NFKB2	0.715	1.43	1.547	1.029	0.67	2.85	3.08		2.402	1.558	0.00276	0.000137	0.000464	0.109	1.01e-05	6.86e-06	0.000931		4.38e-05	2.08e-05	Nucleus	transcription regulator			4791	18034	309452	nuclear factor of kappa light polypeptide gene enhancer in B-cells 2 (p49/p100)	10463599	1375989_a_at	1425902_a_at	1425902_a_at	10715787	Bt.20288.1.S1_at	209636_at	--	1425902_a_at	A_23_P202156
RELB	0.936	1.838	1.477	1.449		2.33	2.05		2.052	1.766	0.00106	0.000534	9.68e-05	0.0181		1.81e-07	1.01e-06		0.00176	1.29e-06	Nucleus	transcription regulator	diagnosis,disease progression,unspecified application		5971	19698	100360982	v-rel reticuloendotheliosis viral oncogene homolog B	10560575	1376160_at	1417856_at	1417856_at	--	Bt.17669.1.S1_a_at	205205_at	--	1417856_at	A_23_P55706
BCL3	0.823	2.539	2.68	1.431		0.555	0.986	1.416	0.648	1.771	0.00251	0.000303	0.00392	0.0114		0.00194	0.00167	5.34e-05	0.162	0.000461	Nucleus	transcription regulator			602	12051	680611	B-cell CLL/lymphoma 3	10560685	1398482_at	1418133_at	1418133_at	--	Bt.16930.1.A1_at	204908_s_at	BCL3	1418133_at	A_23_P4662
IKBKE	0.403		1.889	2.44	0.332	0.066	0.908		1.113		0.0631		0.0218	0.00304	0.0027	0.651	0.00144		0.0182		Cytoplasm	kinase			9641	56489	363984	inhibitor of kappa light polypeptide gene enhancer in B-cells, kinase epsilon	10357604	--	1417813_at	1417813_at	10767518	Bt.1472.1.S1_at	204549_at	--	1417813_at	--
HLA-B	0.257	1.594	3.69	1.81	0.706		0.906		2.299	0.451	0.205	5.29e-05	1.78e-07	0.0296	0.00025		0.0208		0.078	0.0059	Plasma Membrane	transmembrane receptor	safety		3106	667977|110557|15013|15006|14972|69717|15015|15018|14964|14963	24973|414791|368153|309627|414779|414783|414789|414793|414819|309600|309603|309607|414792|24974|414790|24977	major histocompatibility complex, class I, B	10450075	1371209_at	1427746_x_at	1447260_at	10827999	--	209140_x_at	--	1418734_at	A_24_P113674
RRAD	0.453	1.756	2.68	2.813	-0.269	0.514	1.59		2.482		0.00836	0.0157	0.0078	0.124	0.201	0.117	0.14		0.0181		Cytoplasm	enzyme			6236	56437	83521	Ras-related associated with diabetes	10581151	1367862_at	1422562_at	1422562_at	10805646	Bt.12891.1.S1_at	204802_at	--	1422562_at	--
NFKBIE	2.38		2.357	2.732	0.88	1.23	1.23	3.98	3.895	1.134	0.00022		0.00043	0.00469	1.21e-06	2.78e-06	7.62e-05	0	0.00378	7.31e-05	Nucleus	transcription regulator			4794	18037	316241	nuclear factor of kappa light polypeptide gene enhancer in B-cells inhibitor, epsilon	10445412	--	1458299_s_at	1458299_s_at	10926588	Bt.1536.1.A1_at	203927_at	NFKBIE	1458299_s_at	A_23_P30655
TLR2	1.54	2.388	1.583	2.828	0.447	1.87	-0.291		2.571	0.703	0.00532	0.0117	4.92e-05	0.00183	0.000855	8.21e-05	0.542		0.000883	0.00715	Plasma Membrane	transmembrane receptor	diagnosis,efficacy,unspecified application		7097	24088	310553	toll-like receptor 2	10498992	1392280_at	1419132_at	1419132_at	10823970	Bt.8945.1.S1_at	204924_at	--	1419132_at	A_23_P92499
MAP3K8	1.35	2.058	0.478	-0.1	0.284	1.66	2.49	1.859	-1.112	-0.08	0.000236	0.0314	0.201	0.867	0.0276	0.000168	0.00588	2.7e-06	0.372	0.692	Cytoplasm	kinase			1326	26410	116596	mitogen-activated protein kinase kinase kinase 8	10457225	1369393_at	1419208_at	1419208_at	10795602	Bt.28561.1.S1_at	205027_s_at	MAP3K8	1419208_at	A_23_P23947
SOD2	0.72	3.506	0.573	1.016	0.718	0.261	2.47	0.878	0.884	0.308	0.0055	0.00649	0.0149	0.027	3.35e-05	0.02	3.17e-05	1.15e-10	0.0251	0.047	Cytoplasm	enzyme	diagnosis,unspecified application		6648	20656	24787	superoxide dismutase 2, mitochondrial	10441815	1370173_at	1448610_a_at	1454976_at	10717935	Bt.4748.1.S1_at	216841_s_at	SOD2	1454976_at	A_23_P134176
TNFAIP2	1.99	2.576	1.8	1.689	1.01		2.49	1.898	0.483	0.483	0.000781	0.000183	0.0248	0.00556	3.16e-06		0.000108	2.21e-08	0.281	0.0441	Extracellular Space	other			7127	21928	299339	tumor necrosis factor, alpha-induced protein 2	10398665	1381376_at	1438855_x_at	1438855_x_at	10887306	--	202509_s_at	TNFAIP2	1416273_at	A_23_P421423
TNFAIP3	4.5		1.215	1.698			3.84	4.011	3.202	1.84	5.82e-07		0.00278	0.00463			9.81e-07	0	6.04e-05	5.38e-05	Nucleus	enzyme			7128	21929		tumor necrosis factor, alpha-induced protein 3	10368144	--	1433699_at	1450829_at	--	--	202644_s_at	TNFAIP3	1450829_at	A_24_P166527
CP	0.186	2.437	0.867	-0.721	-0.377	-0.587	0.687		-3.537		0.245	0.000395	0.0152	0.415	0.00451	0.00845	0.535		0.0459		Extracellular Space	enzyme	efficacy		1356	12870	24268	ceruloplasmin (ferroxidase)	10490989	1368420_at	1455393_at	1417497_at	10814430	Bt.12610.1.A1_at	214282_at	--	1417495_x_at	--
HSD11B1	-0.291	2.379	-0.243	-0.132	0.775	0.389	0.279		-2.297	0.366	0.0791	0.00154	0.525	0.666	8.54e-06	0.0592	0.476		0.0131	0.0361	Cytoplasm	enzyme			3290	15483	25116	hydroxysteroid (11-beta) dehydrogenase 1	10361234	1386953_at	1449038_at	1449038_at	10770795	Bt.13027.1.A1_at	205404_at	--	1449038_at	A_23_P63209
IRF8	0.187	1.831	-0.554	0.987	0.155	0.121	0.149		-3.504	-0.316	0.313	0.00833	0.473	0.319	0.215	0.137	0.634		0.00167	0.101	Nucleus	transcription regulator			3394	15900	292060	interferon regulatory factor 8	10576034	1372097_at	1448452_at	1448452_at	10808431	Bt.13902.2.S1_a_at	204057_at	--	1448452_at	A_23_P332190
LRG1	0.198	-0.054	0.623	0.005	0.855	-0.096			-5.162	0.452	0.266	0.531	0.191	0.989	0.000413	0.362			0.0062	0.00494	Extracellular Space	other			116844	76905	367455	leucine-rich alpha-2-glycoprotein 1	10451953	1374626_at	1417290_at	1417290_at	10931034	Bt.14020.1.S1_at	--	--	1417290_at	A_23_P50638
CXCL11		2.198			2.27	-0.019	1.45			2.464		0.000324			5.8e-05	0.789	0.000451			0.00283	Other	cytokine			6373		305236	chemokine (C-X-C motif) ligand 11	--	1379365_at	--	--	10771649	Bt.18368.1.S1_at	210163_at	--	--	A_23_P125278
Defb4	-0.061		-0.782	1.643					-3.113		0.743		0.429	0.163					0.00308		Extracellular Space	other				56519		defensin beta 4	10570610	--	1419600_at	1419600_at	--	--	--	--	1419600_at	--
Ifi204 (includes others)	-0.146		1.471	1.01					-3.013		0.373		0.0388	0.531					0.036		Nucleus	transcription regulator				100504287|545384|15951|226691|236312|15950|381308|100040462|226695		interferon activated gene 204	10360370	--	1452231_x_at	1435331_at	--	--	--	--	1435331_at	--
MX1		0.076			1.32	1.57	0.843					0.73			0.0111	1.38e-05	0.0126				Cytoplasm	enzyme			4599		286918	myxovirus (influenza virus) resistance 1, interferon-inducible protein p78 (mouse)	--	1387283_at	--	--	10750524	Bt.4675.1.S1_a_at	202086_at	--	--	--
TAP1	0.073	0.941	0.627	1.486	0.627	2	2.21		-3.069	0.388	0.609	0.00319	0.00429	0.0787	1.4e-05	3.27e-08	8.38e-06		0.00204	0.0123	Cytoplasm	transporter			6890	21354	24811	transporter 1, ATP-binding cassette, sub-family B (MDR/TAP)	10444244	1388149_at	1416016_at	1420274_at	10831606	Bt.20416.1.S1_at	202307_s_at	--	1420274_at	A_23_P59005
FCAR					-0.044	-0.126	1.32			1.527					0.657	0.189	0.0257			5.1e-06	Plasma Membrane	other			2204		365183	Fc fragment of IgA, receptor for	--	--	--	--	10718934	Bt.7469.1.S1_at	211816_x_at	--	--	A_23_P208768
Gbp6 (includes others)	0.468		4.512	1.388					-0.839		0.0254		0.000492	0.0218					0.358		Cytoplasm	enzyme				17472|634650|626578|236573|100702		guanylate binding protein 6	10531987	--	1447927_at	1438676_at	--	--	--	--	1421104_at	--
TNFRSF9	0.198	1.064	4.098	-0.945	1.03		1.66		-2.332		0.431	0.00141	0.00132	0.28	3.84e-05		0.0301		0.0014		Plasma Membrane	transmembrane receptor		urelumab	3604	21942	500590	tumor necrosis factor receptor superfamily, member 9	10510580	1375900_at	1428034_a_at	1428034_a_at	10874198	--	211786_at	--	1421481_at	--
CXCL13	0.118	3.873	0.959	0.14	1.93	-0.137	0.455		-2.191		0.422	0.0131	0.517	0.682	8.3e-06	0.766	0.457		0.194		Extracellular Space	cytokine	efficacy		10563	55985	498335	chemokine (C-X-C motif) ligand 13	10523359	1398390_at	1417851_at	1417851_at	10775731	Bt.28088.1.S1_at	205242_at	--	1417851_at	--
C3	0.254	2.763	3.026	0.363	1.73	0.029	-0.033		-1.646	2.461	0.407	0.0123	0.00173	0.29	4.17e-07	0.746	0.911		0.38	0.00524	Extracellular Space	peptidase	efficacy		718	12266	24232	complement component 3	10452316	1368000_at	1423954_at	1423954_at	10931717	Bt.4209.2.S1_a_at	217767_at	--	1423954_at	A_23_P101407
MMP13	0.103	2.773		-0.77	2.08	0.02	0.671		-1.292		0.27	0.012		0.615	9.05e-05	0.794	0.0116		0.441		Extracellular Space	peptidase	diagnosis	marimastat	4322	17386	171052	matrix metallopeptidase 13 (collagenase 3)	10583044	1388204_at	--	1417256_at	10907858	Bt.26268.1.A1_at	205959_at	--	1417256_at	--
HP	-0.163	2.4	3.959	0.201	1.46	0.029	0.048		-2.773		0.66	0.0257	0.000137	0.467	4.16e-06	0.7	0.944		0.0902		Extracellular Space	peptidase	diagnosis,efficacy,unspecified application		3240	15439	24464	haptoglobin	10581605	1370148_at	1448881_at	1448881_at	10810923	Bt.12553.1.S1_at	206697_s_at	--	1448881_at	--
CHI3L1	0.238	2.246	1.81	-0.699	0.914	0.491	-1.49		0.335	0.68	0.229	0.00107	0.0442	0.673	4.32e-06	0.000714	0.024		0.527	0.00194	Extracellular Space	enzyme	diagnosis,efficacy,prognosis		1116	12654	89824	chitinase 3-like 1 (cartilage glycoprotein-39)	10349968	1392171_at	1451537_at	1451537_at	10764069	Bt.5238.1.S1_at	209396_s_at	--	1451537_at	A_24_P274111
ADM	1.29	1.526	0.508	-0.693	1.49	-0.126	-0.706		0.305	-0.428	0.00125	0.0111	0.477	0.379	6.35e-05	0.485	0.0177		0.671	0.482	Extracellular Space	other	prognosis,unspecified application		133	11535	25026	adrenomedullin	10556297	1387219_at	1416077_at	1416077_at	10709875	Bt.2047.1.S1_at	202912_at	--	1447839_x_at	A_23_P127948
PTGES	0.882	2.373	1.036	-1.135	2.04	-0.035	-0.284	1.898	0.93		0.00217	0.0219	0.0615	0.273	1.24e-06	0.69	0.475	0.000621	0.374		Cytoplasm	enzyme	prognosis		9536	64292	59103	prostaglandin E synthase	10481518	1368014_at	1439747_at	1449449_at	10844223	Bt.8953.1.S1_at	210367_s_at	PTGES	1449449_at	--
CCL19	0.274	1.518	1.752	1.368	2.89	0.316	-0.514		-0.679		0.113	0.0857	0.0208	0.309	6.21e-09	0.0176	0.41		0.229		Extracellular Space	cytokine	disease progression,unspecified application		6363	100039848|100043918|100861647|100861618|100039789|100040035|100039053|24047|100043921|100039973	362506	chemokine (C-C motif) ligand 19	10512322	1391925_at	1449277_at	1449277_at	10876201	Bt.26655.1.S1_at	210072_at	--	1449277_at	--
MMP3	0.317	3.368	0.406	1.601	3.29	-0.072	-0.246		-0.814		0.164	0.00544	0.183	0.0274	1.88e-09	0.518	0.736		0.418		Extracellular Space	peptidase	diagnosis,efficacy	marimastat	4314	17392	171045	matrix metallopeptidase 3 (stromelysin 1, progelatinase)	10583071	1368657_at	1418945_at	1418945_at	10907881	Bt.18504.2.A1_at	205828_at	--	1418945_at	--
IFNAR2	0.281		1.13	0.771		1.2	0.271	-0.405	0.715		0.209		0.116	0.0522		2.03e-05	0.298	0.00151	0.0756		Plasma Membrane	transmembrane receptor		interferon alfacon-1, PEG-interferon alfa-2a, interferon beta-1a, recombinant interferon, interferon alfa-n1, IFNA2, interferon alfa-2b/ribavirin, pegintron, interferon beta-1b	3455	15976		interferon (alpha, beta and omega) receptor 2	10436830	--	1427691_a_at	1440169_x_at	--	Bt.5508.1.S1_at	204785_x_at	IFNAR2	1427691_a_at	--
CFB	0.592	2.935	1.585	0.487		1.13	0.316		0.276		0.00786	0.0508	0.00672	0.162		0.0195	0.718		0.81		Extracellular Space	peptidase			629	14962	294257	complement factor B	10450325	1389470_at	1417314_at	1417314_at	--	Bt.13542.1.S1_at	202357_s_at	--	1417314_at	--
PTX3	0.871		1.054	0.37	2.2	1.1	0.396		0.361	1.081	0.0223		0.123	0.755	1.21e-07	0.000551	0.0652		0.716	0.00142	Extracellular Space	other			5806	19288	689388	pentraxin 3, long	10492448	--	1418666_at	1456903_at	10815785	Bt.10398.1.S1_at	206157_at	--	1418666_at	A_23_P121064
PLSCR1	0.572	2.524	0.34	0.798	0.743	0.951	-0.471		0.285	0.175	0.00662	0.0114	0.278	0.189	3.4e-05	0.023	0.118		0.553	0.369	Plasma Membrane	enzyme			5359	22038	117540	phospholipid scramblase 1	10587792	1369029_at	1453181_x_at	1457824_at	10912218	Bt.10152.1.A1_at	202430_s_at	--	1429527_a_at	A_23_P69109
STEAP4	0.23	3.039	0.62	1.139	1.08		-0.204		-0.943		0.718	0.000771	0.41	0.029	1.62e-05		0.876		0.158		Plasma Membrane	other			79689	117167	499991	STEAP family member 4	10519497	1385397_at	1460197_a_at	1460197_a_at	10860597	--	220187_at	--	1425829_a_at	--
PSMB8	0.094	1.994	2.391	0.5	0.605	1.14	0.678		-0.683	-0.212	0.226	0.0201	0.00023	0.163	0.000537	0.000205	0.0391		0.527	0.169	Cytoplasm	peptidase			5696	16913	24968	proteasome (prosome, macropain) subunit, beta type, 8	10444258	1367786_at	1422962_a_at	1422962_a_at	10831595	Bt.15865.1.S1_at	209040_s_at	--	1444619_x_at	A_23_P250629
PSMB9	0.018	2.38	2.542	0.624	0.845	1.92	0.518		-0.464	0.032	0.929	0.0161	0.000495	0.128	1.16e-05	0.000198	0.0254		0.543	0.819	Cytoplasm	peptidase		carfilzomib	5698	16912	24967	proteasome (prosome, macropain) subunit, beta type, 9	10450145	1370186_at	1450696_at	1450696_at	10828357	Bt.20532.1.S1_at	204279_at	--	1450696_at	A_23_P111000
Ccl9	1.52	3.527	0.445	0.2	3.52				3.04		0.0332	0.000148	0.0714	0.668	3.48e-08				0.00455		Extracellular Space	cytokine	unspecified application			20308	360579	chemokine (C-C motif) ligand 9	10389214	1392172_at	1448898_at	1448898_at	10745662	--	--	--	1417936_at	--
IFIT5						0.159	1.3									0.105	0.00193				Plasma Membrane	other			24138			interferon-induced protein with tetratricopeptide repeats 5	--	--	--	--	--	Bt.22130.1.S1_at	203595_s_at	--	--	--
PLA2G2A		3.148			2.98	0.084	0.496					0.0503			4.97e-06	0.501	0.537				Cytoplasm	enzyme	efficacy,prognosis,safety	varespladib methyl, varespladib, indomethacin	5320		29692	phospholipase A2, group IIA (platelets, synovial fluid)	--	1368128_at	--	--	10873341	Bt.15902.1.S1_at	203649_s_at	--	--	--
PLA2G2A	0.014		-0.188	0.073					-0.241		0.854		0.306	0.837					0.517		Cytoplasm	enzyme				18780		phospholipase A2, group IIA (platelets, synovial fluid)	10509584	--	1450128_at	1450128_at	--	--	--	--	1450128_at	--
Tgtp1/Tgtp2	-0.164		1.958	1.075					1.865		0.31		0.00181	0.0556					0.0896		Other	enzyme				21822|100039796		T cell specific GTPase 1	10385518	--	1449009_at	1449009_at	--	--	--	--	1449009_at	--
ORM1		2.808			4.21	0.091	0.942			0.504		0.0656			1.12e-08	0.308	0.177			0.26	Extracellular Space	other	unspecified application		5004		24614	orosomucoid 1	--	1368731_at	--	--	10869476	Bt.2490.1.A1_at	205041_s_at	--	--	A_23_P169494
CCL27	-0.052			-0.31			-0.131		-2.477	-0.386	0.738			0.501			0.726		0.00566	0.141	Extracellular Space	cytokine			10850	100039863|100039939|20301|100040048		chemokine (C-C motif) ligand 27	10512315	--	--	1434962_x_at	--	--	207955_at	--	1434962_x_at	A_23_P135248
Slpi (includes others)		2.468			4.29							0.0591			1.64e-10						Other	other					84386|296356|408229	secretory leukocyte peptidase inhibitor	--	1367998_at	--	--	10851581	--	--	--	--	--
Saa3	1.49		2.681	0.294		2.38			-1.38		0.0367		0.00314	0.353		0.000713			0.0895		Other	other				20210		serum amyloid A 3	10563597	--	1450826_a_at	1450826_a_at	--	Bt.278.1.S1_at	--	--	1450826_a_at	--
NOS2	0.452	0.428		-1.02	3.44	-0.165	-1.39		-0.785		0.034	0.408		0.102	2.07e-08	0.0985	0.0074		0.339		Cytoplasm	enzyme	diagnosis	pimagedine, triflusal, GW 273629, omega-N-methylarginine	4843	18126	24599	nitric oxide synthase 2, inducible	10379228	1387667_at	--	1420393_at	10736312	Bt.8479.1.A1_at	211869_at	--	1420393_at	--
IFIH1	-0.071	0.201	1.105	0.176	0.329	2.14	4.38	1.313	-0.121	0.928	0.357	0.131	0.0147	0.627	0.0118	7.74e-05	3.54e-08	0.00136	0.823	0.000123	Nucleus	enzyme			64135	71586	499801	interferon induced with helicase C domain 1	10483110	1394352_at	1426276_at	1426276_at	10845708	Bt.16857.1.A1_at	219209_at	IFIH1	1426276_at	A_23_P68155
CD69	0.606	-0.169	0.813	-1.017	0.766	0.143	4.23		0.374	0.204	0.112	0.211	0.0542	0.0967	0.0043	0.289	2.69e-07		0.802	0.3	Plasma Membrane	transmembrane receptor	efficacy		969	12515	29187	CD69 molecule	10548333	1384837_at	1428735_at	1428735_at	10865993	Bt.8544.1.S1_at	209795_at	--	1428735_at	A_23_P87879
Ccl6	-0.101	0.09	-1.448	-0.228	1.3				0.588		0.389	0.716	0.0342	0.491	0.000657				0.511		Extracellular Space	cytokine				20305	287910	chemokine (C-C motif) ligand 6	10389222	1389123_at	1417266_at	1420249_s_at	10745670	--	--	--	1417266_at	--
CXCL5						1.03	3.67			-0.137						0.00356	0.00157			0.659	Extracellular Space	cytokine			6374			chemokine (C-X-C motif) ligand 5	--	--	--	--	--	Bt.7165.1.S1_at	215101_s_at	--	--	A_24_P277367
EFNA1	-0.364	0.245		-0.02	0.232	-0.056	2.57		-1.9	0.193	0.0757	0.614		0.979	0.0134	0.644	2.77e-06		0.173	0.212	Plasma Membrane	other			1942	13636	94268	ephrin-A1	10499536	1372844_at	--	1448510_at	10824439	Bt.3215.1.S1_at	202023_at	--	1448510_at	A_23_P254512
EBI3	0.102	-0.116	-0.333	0.304	0.241	0.128	4.66		-1.203		0.538	0.227	0.321	0.855	0.0466	0.149	6.05e-08		0.179		Extracellular Space	cytokine			10148	50498	680609	Epstein-Barr virus induced 3	10445977	1391453_at	1449222_at	1449222_at	10931537	Bt.20904.1.A1_at	219424_at	--	1449222_at	--
BCL2A1	0.057	-0.078	-1.036	1.445	0.296	0.718	2.91	1.351	-0.461	0.554	0.431	0.554	0.114	0.0787	0.0435	0.00112	1.3e-05	2.76e-05	0.629	0.00738	Cytoplasm	other			597	12044|12045|12047	170929	BCL2-related protein A1	10587690	1368482_at	1437913_at	1419004_s_at	10912112	Bt.7542.1.S1_at	205681_at	BCL2A1	1437913_at	A_23_P152002
IL18R1	-0.079	-0.039		1.297	0.072	0.146	3.03		-0.834	-0.324	0.516	0.813		0.193	0.384	0.171	4.63e-06		0.327	0.241	Plasma Membrane	transmembrane receptor			8809	16182	301365	interleukin 18 receptor 1	10345807	1384939_at	--	1421628_at	10922871	Bt.29883.1.A1_at	206618_at	--	1421628_at	A_24_P208567
RTP3	0.169	0.056		1.251	-0.035	0.06			-0.672		0.112	0.542		0.014	0.793	0.495			0.697		Plasma Membrane	other			83597	235636	316018	receptor (chemosensory) transporter protein 3	10589695	1394865_at	--	1452472_at	10920556	Bt.24992.1.S1_at	--	--	1452472_at	--
IL15	0.873	0.1	-0.25	0.521	-0.294	0.498	2.93		-0.045		0.0465	0.78	0.545	0.115	0.0527	0.00387	6.17e-05		0.946		Extracellular Space	cytokine	diagnosis,efficacy		3600	16168	25670	interleukin 15	10579958	1368375_a_at	1418219_at	1418219_at	10806899	Bt.522.1.S1_at	217371_s_at	--	1418219_at	--
SQSTM1	0.146	-0.237	0.151	0.395	-0.085	0.875	3.15		-0.959	0.755	0.555	0.0446	0.25	0.222	0.247	0.0053	0.00117		0.0798	0.00106	Cytoplasm	transcription regulator			8878	18412	113894	sequestosome 1	10385572	1371221_at	1450957_a_at	1450957_a_at	10742388	Bt.28031.1.S1_s_at	213112_s_at	--	1444021_at	A_23_P81399
KYNU	-0.1	-0.206	-0.8	0.199	-0.108	-0.026	2.54		-1.024	0.879	0.272	0.0771	0.0161	0.645	0.292	0.701	0.0105		0.466	0.00125	Cytoplasm	enzyme			8942	70789	116682	kynureninase	10471912	1398282_at	1451903_at	1451903_at	10836019	Bt.16477.1.A1_at	217388_s_at	--	1451903_at	A_23_P56898
MFSD2A	0.072	-0.113		0.071	0.062	-0.082		3.567	0.126	1.072	0.708	0.357		0.891	0.499	0.354		0	0.903	0.000224	Other	other			84879	76574	298504	major facilitator superfamily domain containing 2A	10516064	1372966_at	--	1428223_at	10879516	Bt.27274.1.A1_at	--	MFSD2A	1428223_at	A_23_P43820
TNFRSF4	-0.12	-0.134		0.504	-0.048	0.003	3.02		-0.243		0.335	0.159		0.147	0.746	0.979	8.67e-06		0.414		Plasma Membrane	transmembrane receptor	diagnosis		7293	22163	25572	tumor necrosis factor receptor superfamily, member 4	10511282	1387621_at	--	1420351_at	10874829	Bt.13771.2.S1_at	214228_x_at	--	1420351_at	--
LTB	0.067	0.887	-1.222	2.104	0.102	-0.073	4.29		-0.431	0.099	0.668	0.0442	0.0174	0.219	0.356	0.751	2.91e-07		0.639	0.603	Extracellular Space	cytokine	safety,unspecified application		4050	16994	361795	lymphotoxin beta (TNF superfamily, member 3)	10444752	1379499_at	1419135_at	1419135_at	10831158	Bt.21431.1.S1_at	207339_s_at	--	1419135_at	A_23_P93348
CH25H	3.76	0.7	0.581	-0.09	1.02	-0.365	-0.274		-0.546		0.00016	0.0433	0.213	0.875	0.00024	0.00574	0.404		0.792		Cytoplasm	enzyme	unspecified application		9023	12642	309527	cholesterol 25-hydroxylase	10467136	1380063_at	1449227_at	1449227_at	10729777	Bt.1052.1.A1_at	206932_at	--	1449227_at	--
LIF	2.35	-0.194	1.79	0.473	0.928	0.053	0.321		-0.507		1.49e-05	0.216	0.000129	0.605	0.000106	0.504	0.266		0.474		Extracellular Space	cytokine	unspecified application		3976	16878	60584	leukemia inhibitory factor	10373918	1368804_at	1421206_at	1421206_at	10773853	Bt.493.1.S1_at	205266_at	--	1450160_at	--
ANGPT1	-0.063	0.965	-0.274	2.577	2.3	0.07	-0.401		-0.024		0.869	0.262	0.372	0.0146	1.14e-07	0.365	0.511		0.982		Extracellular Space	growth factor	disease progression,efficacy,prognosis		284	11600	89807	angiopoietin 1	10428376	1381487_at	1439066_at	1439066_at	10903529	Bt.1246.1.S1_at	205609_at	--	1421441_at	--
Abcb1b	0.021	2.657	0.357	2.269	1.01				1.454		0.926	0.00767	0.355	0.0534	6.14e-06				0.0463		Plasma Membrane	transporter				18669	24646	ATP-binding cassette, sub-family B (MDR/TAP), member 1B	10519555	1370583_s_at	1418872_at	1446701_at	10853324	--	--	--	1446701_at	--
CCL3						-0.034	-0.829	5.376		1.087						0.751	0.222	0		0.0702	Extracellular Space	cytokine	diagnosis,efficacy,prognosis		6348			chemokine (C-C motif) ligand 3	--	--	--	--	--	Bt.14087.1.A1_at	205114_s_at	CCL3	--	A_23_P373017
CD44	0.239	1.49	1.041	2.105	0.377	0.101	-0.672		1.614	0.462	0.156	0.0294	0.0329	0.13	0.000968	0.617	0.239		0.0566	0.0381	Plasma Membrane	enzyme	diagnosis,disease progression,prognosis,unspecified application		960	12505	25406	CD44 molecule (Indian blood group)	10485405	1387952_a_at	1443265_at	1443265_at	10847761	Bt.5494.1.S1_at	204489_s_at	--	1423760_at	A_23_P24870
ABR	-0.062	0.063		1.785	-0.016	0.122	0.887		0.808	0.191	0.485	0.521		0.0485	0.822	0.148	0.00641		0.0965	0.173	Cytoplasm	other			29	109934	287537	active BCR-related	10388545	1373215_at	--	1433477_at	10736520	Bt.1072.1.S1_at	212895_s_at	--	1433477_at	A_23_P503182
NLRP3	0.037			2.329	-0.06		1.07	2.63	0.629	0.163	0.583			0.198	0.458		0.0956	0	0.159	0.4	Cytoplasm	other			114548	216799	287362	NLR family, pyrin domain containing 3	10376513	--	--	1425412_at	10733982	--	216016_at	NLRP3	1425412_at	A_23_P9883
GNB4	-0.063	0.295	-0.351	1.63	-0.073	-0.501			0.712	0.237	0.529	0.159	0.315	0.0451	0.279	0.0846			0.447	0.308	Plasma Membrane	enzyme			59345	14696	294962	guanine nucleotide binding protein (G protein), beta polypeptide 4	10497689	1371071_at	1439632_at	1439632_at	10822717	Bt.18321.1.A1_at	--	--	1419469_at	A_23_P18186
KLK3	-0.294		-1.288	2.166			0.601		1.271	-0.128	0.221		0.00429	0.00452			0.411		0.122	0.506	Extracellular Space	peptidase	diagnosis,disease progression,efficacy,safety,unspecified application		354	18048|16622|16612|16616|16619|13646|18050|16624|16623|16613|16615|16617|16618|13648		kallikrein-related peptidase 3	10552608	--	1420490_at	1419090_x_at	--	--	204582_s_at	--	1419090_x_at	A_24_P108401
ELK1	-0.056	0.153	-0.158	2.442	0.036	0.264	0.406	1.029	1.5	0.166	0.765	0.239	0.244	0.0661	0.684	0.0717	0.641	4.14e-09	0.114	0.318	Nucleus	transcription regulator			2002	13712	314436	ELK1, member of ETS oncogene family	10603870	1385063_at	1421896_at	1446390_at	10936520	Bt.7704.1.S1_at	210850_s_at	ELK1	1446390_at	A_23_P171054
NEDD9	0.234	0.35	-0.351	2.547	0.036	0.687	0.621		0.89		0.1	0.187	0.308	0.0159	0.597	0.00655	0.114		0.331		Nucleus	other			4739	18003	291044	neural precursor cell expressed, developmentally down-regulated 9	10408850	1396053_at	1447885_x_at	1450767_at	10794599	Bt.14239.1.A1_at	202150_s_at	--	1447885_x_at	--
NR4A3	0.016	-0.588	-0.776	2.966	-0.062	0.156	1.35		1.549		0.914	0.249	0.239	0.071	0.498	0.246	0.0123		0.109		Nucleus	ligand-dependent nuclear receptor			8013	18124	58853	nuclear receptor subfamily 4, group A, member 3	10504838	1369067_at	1421079_at	1421079_at	10868940	Bt.18522.1.A1_at	209959_at	--	1438796_at	--
BTRC	-0.159	0.138	-0.143	1.942	0.074		-0.898		1.683	0.151	0.224	0.465	0.463	0.0569	0.302		0.138		0.00548	0.34	Cytoplasm	enzyme			8945	12234	361765	beta-transducin repeat containing E3 ubiquitin protein ligase	10463486	1374654_at	1443142_at	1417325_at	10715679	--	222374_at	--	1417325_at	A_23_P46819
DKK1	0.052		-0.681	1.574	0.131	0.52	-0.342		1.476		0.71		0.447	0.00669	0.149	0.343	0.0967		0.229		Extracellular Space	growth factor	efficacy,prognosis,unspecified application		22943	13380	293897	dickkopf WNT signaling pathway inhibitor 1	10467006	--	1458232_at	1420360_at	10729667	Bt.13880.1.S1_at	204602_at	--	1458232_at	--
SDC2	0.026	-0.182	-0.384	1.399	-0.238	-0.127	-0.607		1.177		0.773	0.441	0.271	0.466	0.00512	0.269	0.355		0.0424		Plasma Membrane	other			6383	15529	25615	syndecan 2	10423548	1382189_at	1431474_at	1439911_at	10896020	Bt.2494.2.S1_a_at	212158_at	--	1431474_at	--
BCL2L1	-0.012	-0.163	-1.381	1.613	-0.137	0.01	-1.07		2.022	0.304	0.874	0.209	0.00851	0.388	0.15	0.899	0.453		0.115	0.106	Cytoplasm	other	efficacy,prognosis		598	12048	24888	BCL2-like 1	10488655	1369180_at	1426050_at	1426050_at	10724228	Bt.20313.1.S1_at	206665_s_at	--	1426191_a_at	A_23_P210886
ITGB6	-0.001	-0.11	-1.14	1.188	0.259	0.008	-0.942		1.359		0.99	0.348	0.0485	0.137	0.019	0.929	0.314		0.0349		Plasma Membrane	other	diagnosis		3694	16420	311061	integrin, beta 6	10483000	1382439_at	1422983_at	1422983_at	10845587	Bt.9972.1.S1_at	208083_s_at	--	1432281_a_at	--
MAPK14	-0.074	0.014	-1.22	1.66	0.065	-0.234	-0.868		0.997	-0.204	0.533	0.899	0.0291	0.109	0.368	0.165	0.215		0.32	0.162	Cytoplasm	kinase		SCIO-469, RO-3201195	1432	26416	81649	mitogen-activated protein kinase 14	10443391	1367697_at	1426104_at	1442364_at	10828762	Bt.11377.1.A1_at	211087_x_at	--	1459617_at	A_24_P283288
RPSA	-0.145	-0.105	-1.262	1.69	-0.256	-0.043			0.516	-0.508	0.0929	0.531	0.189	0.0381	0.00731	0.555			0.503	0.111	Cytoplasm	translation regulator			3921	16785	29236	ribosomal protein SA	10385034	1371190_at	1416196_at	1416196_at	10772950	Bt.5334.1.S1_at	--	--	1416196_at	A_24_P349743
CCL3L1/CCL3L3	0.123	-0.121	-0.93	2.151	1.23			3.932	1.504	1.154	0.36	0.416	0.155	0.00883	0.000142			3.33e-10	0.0381	0.0382	Extracellular Space	cytokine	unspecified application		6349|414062	20302	25542	chemokine (C-C motif) ligand 3-like 1	10389231	1369815_at	1419561_at	1419561_at	10745677	--	--	CCL3L3	1419561_at	A_24_P228130
PAX6	0.163	-0.052	-1.371	2.35	0.825	0.176	-0.285		2.024		0.17	0.54	0.0494	0.0431	0.000138	0.125	0.569		0.0213		Nucleus	transcription regulator			5080	18508	25509	paired box 6	10474312	1369242_at	1452526_a_at	1425960_s_at	10838259	Bt.5256.1.A1_at	205646_s_at	--	1419271_at	--
CNN1	-0.021	-0.583	-0.636	2.03	-0.024	0.343	0.289		2.31		0.943	0.00982	0.0624	0.234	0.878	0.561	0.595		0.0308		Cytoplasm	other			1264	12797	65204	calponin 1, basic, smooth muscle	10583809	1367785_at	1417917_at	1417917_at	10908596	Bt.6630.1.S1_at	203951_at	--	1417917_at	--
SLC12A6	0.308	0.091	-0.787	2.229	-0.061		-0.218		2.548		0.226	0.448	0.175	0.0766	0.517		0.471		0.00647		Plasma Membrane	transporter			9990	107723	691209	solute carrier family 12 (potassium/chloride transporters), member 6	10485828	1374885_at	1454359_at	1454359_at	10838469	--	220740_s_at	--	1432798_at	--
LAMA3	0.053	-0.315	0.197	2.269	0.038		-0.977		2.524		0.489	0.177	0.426	0.0178	0.564		0.0686		0.00271		Extracellular Space	other	diagnosis		3909	16774	307582	laminin, alpha 3	10453939	1370538_at	1427512_a_at	1444860_at	10800237	--	203726_s_at	--	1444860_at	--
CD40	0.226	0.188	-1.079	1.668	0.272	3.12	-1.05	3.535	0.636		0.149	0.084	0.105	0.266	0.0128	2.43e-05	0.298	0.000171	0.326		Plasma Membrane	transmembrane receptor	efficacy,unspecified application	SGN-40 (anti-huCD40 mAb)	958	21939	171369	CD40 molecule, TNF receptor superfamily member 5	10478678	1377698_at	1439221_s_at	1439221_s_at	10842283	Bt.13130.1.S1_at	222292_at	CD40	1449473_s_at	--
TNFSF11	0.174	0.33	-1.176	1.212	0.016		-0.613		0.324		0.112	0.0864	0.164	0.0422	0.907		0.438		0.632		Extracellular Space	cytokine	efficacy	lenalidomide, denosumab, dexamethasone/lenalidomide	8600	21943	117516	tumor necrosis factor (ligand) superfamily, member 11	10421737	1369282_at	1419083_at	1451944_a_at	10785382	--	210643_at	--	1451944_a_at	--
ERBB2	-0.25	0.224		2.96	0.142	-0.305	-1.75		0.478		0.0339	0.188		0.00665	0.125	0.21	0.0273		0.152		Plasma Membrane	kinase	diagnosis,disease progression,efficacy,prognosis,safety	trastuzumab, BMS-599626, ARRY-334543, XL647, CP-724,714, afatinib, pertuzumab, trastuzumab emtansine, lapatinib/letrozole, paclitaxel/trastuzumab, capecitabine/lapatinib, HKI-272, lapatinib, erlotinib	2064	13866	24337	v-erb-b2 erythroblastic leukemia viral oncogene homolog 2, neuro/glioblastoma derived oncogene homolog (avian)	10380896	1387813_at	--	1424919_at	10737962	Bt.9049.1.S1_at	210930_s_at	--	1424919_at	--
IL7	-0.139	0.17	0.762	4.158	0.555	-0.089	-1.38		0.853		0.384	0.187	0.0637	0.000234	0.00152	0.459	0.0821		0.0137		Extracellular Space	cytokine	efficacy,unspecified application		3574	16196	25647	interleukin 7	10497188	1369207_at	1422080_at	1422080_at	10814365	Bt.12751.1.S1_at	206693_at	--	1436861_at	--
CLDN11	0.254	-0.078		3.187	0.182	1.68	0.411		-0.889	0.205	0.123	0.542		0.0114	0.082	0.000967	0.634		0.602	0.15	Plasma Membrane	other			5010	18417	84588	claudin 11	10491313	1369609_at	--	1416003_at	10822631	Bt.4817.1.A1_at	206909_at	--	1416003_at	A_23_P405088
CLEC5A	-0.103			3.463	-0.046		0.247		-0.69		0.165			0.00331	0.634		0.452		0.214		Plasma Membrane	other			23601	23845	679787	C-type lectin domain family 5, member A	10544273	--	--	1421366_at	10862131	--	219890_at	--	1421366_at	--
CLEC4E	0.117		-0.761	3.56	0.84	0.217	-0.093		-1.099		0.291		0.136	0.00539	0.000509	0.131	0.765		0.598		Plasma Membrane	other			26253	56619	450223	C-type lectin domain family 4, member E	10547664	--	1420331_at	1420330_at	10865381	Bt.16271.1.S1_at	219859_at	--	1420330_at	--
ELAVL1	-0.016	0.077	-0.372	3.058	0.047	0.099	-0.124		-1.047	0.107	0.908	0.624	0.0965	0.00787	0.545	0.267	0.483		0.16	0.597	Cytoplasm	other	efficacy		1994	15568	363854	ELAV (embryonic lethal, abnormal vision, Drosophila)-like 1 (Hu antigen R)	10576873	1375892_at	1452858_at	1445521_at	10756079	Bt.14164.1.S1_at	201726_at	--	1428653_x_at	A_23_P208477
VDR	-0.144	0.405	-0.648	2.813	0.165		-0.893		-0.553	0.049	0.696	0.371	0.0724	0.0445	0.0844		0.302		0.546	0.697	Nucleus	transcription regulator	prognosis,response to therapy	calcipotriene, vitamin D2, ILX-23-7553, alendronate/cholecalciferol, 2-(3-hydroxypropoxy)calcitriol, betamethasone dipropionate/calcipotriene, alfacalcidol, paricalcitol, doxercalciferol, cholecalciferol, 1-alpha, 25-dihydroxy vitamin D3, 25-hydroxy-vitamin D3	7421	22337	24873	vitamin D (1,25- dihydroxyvitamin D3) receptor	10432032	1369454_at	1418175_at	1418175_at	10906736	--	204255_s_at	--	1418176_at	A_23_P162589
ADORA2B	0.548	0.051	-1.223	2.493	0.236	0.017	-0.209		0.907		0.0274	0.808	0.18	0.0103	0.0392	0.862	0.459		0.667		Plasma Membrane	G-protein coupled receptor		adenosine, enprofylline, dyphylline, aminophylline, theophylline, caffeine	136	11541	29316	adenosine A2b receptor	10376832	1387395_at	1434430_s_at	1434431_x_at	10734291	Bt.9239.1.S1_at	205891_at	--	1434431_x_at	--
IL2RA	-0.037	-0.037	-0.363	2.986	-0.061	0.072	0.736		0.537		0.699	0.77	0.528	0.00105	0.489	0.42	0.0335		0.599		Plasma Membrane	transmembrane receptor	efficacy	LMB-2, daclizumab, basiliximab, aldesleukin, denileukin diftitox	3559	16184	25704	interleukin 2 receptor, alpha	10469278	1387591_at	1420692_at	1420691_at	10799420	Bt.3941.1.S1_at	206341_at	--	1420692_at	--
IL36B	0.153	0.195		2.853	-0.074				0.224		0.389	0.153		0.00824	0.268				0.801		Extracellular Space	cytokine			27177	69677	362076	interleukin 36, beta	10469774	1385842_at	--	1425715_at	10843212	--	--	--	1425715_at	--
ANGPT2	-0.013	-0.166	-0.973	3.208	-0.113	0.02	-0.508		0.179		0.897	0.616	0.214	0.0254	0.192	0.898	0.0946		0.816		Extracellular Space	growth factor	diagnosis,efficacy,prognosis,unspecified application		285	11601	89805	angiopoietin 2	10577315	1374207_at	1459636_at	1459636_at	10789291	Bt.137.1.S1_at	205572_at	--	1459636_at	--
TRPC6	0.083	-0.123	-0.598	3.418	0.272	-0.135	-0.33		0.136		0.561	0.553	0.0381	0.0183	0.0557	0.266	0.453		0.898		Plasma Membrane	ion channel			7225	22068	89823	transient receptor potential cation channel, subfamily C, member 6	10583163	1370139_a_at	1449431_at	1449431_at	10907962	Bt.29714.1.S1_at	206528_at	--	1449431_at	--
SND1	-0.161	0.009	-1.762	3.012	-0.005	-0.019	0.014		-0.275	0.147	0.0778	0.915	0.0614	0.000642	0.945	0.883	0.957		0.492	0.338	Nucleus	enzyme	unspecified application		27044	56463	64635	staphylococcal nuclease and tudor domain containing 1	10536762	1367790_at	1437036_at	1437036_at	10854056	Bt.6083.1.S1_at	201622_at	--	1416038_at	A_23_P42829
SOD1	-0.182	-0.043		3.02	-0.11	-0.095	-0.121		0.167	0.045	0.0542	0.61		0.0245	0.148	0.185	0.516		0.56	0.84	Cytoplasm	enzyme	unspecified application		6647	20655	24786	superoxide dismutase 1, soluble	10436783	1367641_at	--	1447761_x_at	10753005	Bt.15975.1.A1_at	200642_at	--	1435304_at	A_23_P154840
LTB4R	0.391	-0.032	0.997	2.653	0.038	0.026	0.386	-1.293	0.503	0.221	0.0169	0.808	0.144	0.0224	0.652	0.727	0.218	4.78e-05	0.423	0.272	Plasma Membrane	G-protein coupled receptor		etalocib	1241	16995	59264	leukotriene B4 receptor	10415392	1370095_at	1420407_at	1420407_at	10780505	Bt.16889.1.A1_at	216388_s_at	LTB4R	1420407_at	A_23_P151791
HMGCR	0.157	0.191		2.309	0.291	0.135	-0.103		-0.287	0.181	0.398	0.601		0.00755	0.0195	0.374	0.527		0.331	0.562	Cytoplasm	enzyme	efficacy	aspirin/pravastatin, atorvastatin/ezetimibe, simvastatin/sitagliptin, pitavastatin, lovastatin/niacin, ezetimibe/simvastatin, amlodipine/atorvastatin, fluvastatin, cerivastatin, atorvastatin, pravastatin, simvastatin, lovastatin, rosuvastatin	3156	15357	25675	3-hydroxy-3-methylglutaryl-CoA reductase	10411332	1387848_at	--	1451766_at	10820666	Bt.11465.1.S1_at	202540_s_at	--	1427229_at	A_23_P30495
UCP2	-0.098	-0.17	0.61	2.253	-0.089	-0.053	-0.151		0.325	0.006	0.555	0.462	0.272	0.0114	0.454	0.829	0.477		0.622	0.976	Cytoplasm	transporter			7351	22228	54315	uncoupling protein 2 (mitochondrial, proton carrier)	10555389	1368669_at	1459740_s_at	1459740_s_at	10709093	Bt.5180.1.S1_at	208997_s_at	--	1459740_s_at	A_23_P47704
TPT1	0.051	-0.01	0.415	3.657	-0.104	0.076	0.145		0.528	-0.38	0.477	0.898	0.441	0.00256	0.173	0.431	0.371		0.472	0.0525	Cytoplasm	other			7178	22070	116646	tumor protein, translationally-controlled 1	10584350	1367583_at	1416643_at	1416643_at	10781554	Bt.7776.1.S1_s_at	216520_s_at	--	1416643_at	A_24_P179351
CD83	-0.06	1.572	0.223	-2.098	-0.187	2.79	0.936	2.916	1.247	0.914	0.608	0.0109	0.491	0.179	0.128	5.85e-08	0.0667	3.51e-14	0.189	0.00311	Plasma Membrane	transmembrane receptor			9308	12522	361226	CD83 molecule	10404840	1390529_at	1416111_at	1416111_at	10797811	Bt.3841.1.S1_at	204440_at	CD83	1416111_at	A_23_P70670
PLAU	0.721	1.167	-0.682	-1.381	0.42	2.01	1.8	3.797	0.548	0.307	0.0715	0.000676	0.34	0.0361	0.012	0.000136	0.000769	0	0.62	0.0718	Extracellular Space	peptidase	disease progression,efficacy,prognosis		5328	18792	25619	plasminogen activator, urokinase	10413047	1387675_at	1422139_at	1422139_at	10782271	Bt.2519.1.S1_at	211668_s_at	PLAU	1422139_at	A_23_P24104
CCDC80	-0.074	0.168		-0.941	-1.12	0.178			1.596		0.806	0.136		0.439	1.99e-06	0.852			0.21		Nucleus	other			151887	67896	64387	coiled-coil domain containing 80	10435948	1370161_at	--	1424186_at	10753982	Bt.7788.1.S1_at	--	--	1424186_at	--
IL32							2.31			0.538							0.0271			0.171	Extracellular Space	cytokine			9235			interleukin 32	--	--	--	--	--	--	203828_s_at	--	--	A_23_P15146
CABP1		-0.274			-0.081		2.27					0.048			0.489		0.00511				Plasma Membrane	other			9478		171051	calcium binding protein 1	--	1369886_a_at	--	--	10759009	--	210181_s_at	--	--	--
Defb3	-0.025		0.331	-1.185					0.911		0.877		0.459	0.0253					0.255		Extracellular Space	other				27358		defensin beta 3	10570621	--	1421806_at	1421806_at	--	--	--	--	1421806_at	--
ICOSLG	0.167			-1.544	-0.097	0.306	2.4		1.137	0.348	0.195			0.00657	0.536	0.00746	0.0141		0.436	0.0396	Plasma Membrane	other			23308	50723	499415	inducible T-cell co-stimulator ligand	10364361	--	--	1419212_at	10832232	Bt.26695.1.S1_at	211197_s_at	--	1419212_at	A_23_P166280
PDZD2	0.041	-0.213	-0.193	-1.393	-0.112		1.88		1.522	-0.517	0.824	0.207	0.44	0.036	0.237		0.00464		0.299	0.164	Plasma Membrane	other			23037	68070	65034	PDZ domain containing 2	10427816	1369327_at	1435553_at	1453896_at	10822007	--	209493_at	--	1435553_at	A_23_P7402
NRIP1	0.205	0.109	0.458	-1.915	0.561		1.78		0.888		0.0132	0.546	0.581	0.181	0.000418		0.00539		0.142		Nucleus	transcription regulator			8204	268903	304157	nuclear receptor interacting protein 1	10440406	1379982_at	1454295_at	1454295_at	10752754	--	202600_s_at	--	1432603_at	--
G0S2	0.183	-0.867	-1.075	-0.317	0.901	0.987	1.01	2.219	0.663		0.386	0.398	0.272	0.481	0.000976	0.0114	0.172	3.77e-11	0.321		Cytoplasm	other			50486	14373	289388	G0/G1switch 2	10361246	1388395_at	1448700_at	1448700_at	10770807	Bt.4137.1.A1_at	213524_s_at	G0S2	1448700_at	--
GFPT2	-0.09	-0.423		0.215	0.398	1.6	1.22		1.191	1.028	0.405	0.143		0.514	0.00918	0.00255	0.000716		0.0909	3.58e-05	Cytoplasm	enzyme			9945	14584	360518	glutamine-fructose-6-phosphate transaminase 2	10375614	1377761_at	--	1418753_at	10733139	Bt.8781.1.S1_at	205100_at	--	1418753_at	A_23_P144916
HBEGF	0.146	0.041		-0.876	0.297		1.14		1.663	1.577	0.695	0.919		0.0314	0.0162		0.000807		0.0344	0.0113	Extracellular Space	growth factor	diagnosis		1839	15200	25433	heparin-binding EGF-like growth factor	10458340	1368983_at	--	1418349_at	10803947	--	203821_at	--	1418350_at	A_24_P140608
CD163	-0.107	-0.183	-1.317	-0.607	-0.111		1.59		1.348		0.268	0.0772	0.129	0.0817	0.593		0.0337		0.323		Plasma Membrane	transmembrane receptor			9332	93671	312701	CD163 molecule	10541644	1393917_at	1419144_at	1419144_at	10858626	--	216233_at	--	1419144_at	--
TNFAIP6	0.223			-0.784		0.145	1.4	3.411	1.186	1.629	0.577			0.049		0.813	0.000286	4.44e-16	0.00311	0.000265	Extracellular Space	other	unspecified application		7130	21930		tumor necrosis factor, alpha-induced protein 6	10472050	--	--	1418424_at	--	Bt.958.1.A1_at	206026_s_at	TNFAIP6	1418424_at	A_23_P165624
SGK1	-0.141	0.03	0.51	-0.503	0.015	0.084	0.678		1.209	1.467	0.154	0.935	0.0232	0.152	0.875	0.823	0.0396		0.237	0.00384	Cytoplasm	kinase			6446	20393	29517	serum/glucocorticoid regulated kinase 1	10362073	1367802_at	1416041_at	1416041_at	10717331	Bt.16123.1.S1_at	201739_at	--	1416041_at	A_23_P19673
BMP2	-0.006	0.698	-0.222	-0.564	0.776	1.16	2.27	2.449	-0.628		0.949	0.00933	0.506	0.142	0.000199	0.000808	8.96e-06	0.00106	0.355		Extracellular Space	growth factor			650	12156	29373	bone morphogenetic protein 2	10476395	1368945_at	1423635_at	1423635_at	10840138	Bt.29956.1.A1_at	205289_at	BMP2	1423635_at	--
CXCR7	0.014	0.885	0.461	-0.615	0.06	0.411	3.17		-0.756		0.896	0.159	0.147	0.546	0.532	0.0338	4.73e-07		0.321		Plasma Membrane	G-protein coupled receptor			57007	12778	84348	chemokine (C-X-C motif) receptor 7	10348451	1367940_at	1417625_s_at	1417625_s_at	10925291	Bt.27379.1.A1_at	212977_at	--	1417625_s_at	--
CTSS	-0.004	0.481		-0.196	0.176	0.303	1.55		-1.477	-1.858	0.961	0.466		0.578	0.0803	0.164	0.000153		0.198	0.000193	Cytoplasm	peptidase			1520	13040	50654	cathepsin S	10494271	1387005_at	--	1448591_at	10817429	Bt.7938.1.S1_at	202902_s_at	--	1448591_at	A_23_P46141
PDGFRA	-0.01	0.645	0.279	-1.087	0.677	0.103	1.36		-0.763		0.875	0.0594	0.39	0.506	6.57e-05	0.325	0.0356		0.416		Plasma Membrane	kinase	efficacy,prognosis,safety,unspecified application	sunitinib, pazopanib, axitinib, telatinib, regorafenib, imatinib, becaplermin	5156	18595	25267	platelet-derived growth factor receptor, alpha polypeptide	10522503	1370941_at	1438946_at	1421917_at	10776459	Bt.29877.1.S1_at	203131_at	--	1438946_at	--
CSF2RB	0.199	-0.133	-0.676	-1.37	0.797	0.067	1.36		-1.229		0.205	0.369	0.27	0.211	0.000473	0.453	6.77e-05		0.491		Plasma Membrane	transmembrane receptor		sargramostim	1439	12983|12984	171081	colony stimulating factor 2 receptor, beta, low-affinity (granulocyte-macrophage)	10425066	1369828_at	1421326_at	1421326_at	10897428	Bt.21069.1.S1_at	205159_at	--	1449360_at	--
IL7R	0.015	-0.1	-0.764	-1.59	1.19		2.01		-0.814		0.821	0.429	0.42	0.0173	4.68e-05		0.000639		0.341		Plasma Membrane	transmembrane receptor		recombinant human interleukin-7	3575	16197	294797	interleukin 7 receptor	10427628	1382566_at	1448576_at	1448576_at	10821851	--	205798_at	--	1448576_at	--
FRZB	-0.058	-0.527		-1.798	0.169	-0.11	1.53		-0.179		0.536	0.438		0.178	0.0805	0.393	0.000425		0.799		Extracellular Space	other			2487	20378	295691	frizzled-related protein	10484307	1375961_at	--	1448424_at	10846740	Bt.121.1.S1_at	203697_at	--	1448424_at	--
CCR3	-0.05	-0.241	-0.421	-1.391	0.122	0.122	0.524		-0.647		0.595	0.0652	0.552	0.0488	0.24	0.191	0.49		0.21		Plasma Membrane	G-protein coupled receptor			1232	12771	117027	chemokine (C-C motif) receptor 3	10590628	1369808_at	1422957_at	1422957_at	10914612	Bt.28967.2.A1_at	208304_at	--	1422957_at	--
IL4	-0.079	-0.03		-1.253	-0.263	-0.095	0.827		-0.636		0.706	0.737		0.0129	0.0807	0.28	0.343		0.545		Extracellular Space	cytokine	diagnosis,disease progression,efficacy,prognosis,response to therapy,unspecified application		3565	16189	287287	interleukin 4	10385832	1371128_at	--	1449864_at	10742607	Bt.423.1.S1_at	207538_at	--	1449864_at	--
DUSP2	-0.035	-0.133		-1.451	0.351		0.65	3.6	-1.37	0.176	0.589	0.226		0.0994	0.0014		0.14	2.22e-16	0.0265	0.308	Nucleus	phosphatase			1844	13537	311406	dual specificity phosphatase 2	10475782	1377023_at	--	1450698_at	10839579	--	204794_at	DUSP2	1450698_at	A_23_P108842
GFAP	0.167	-0.248	-0.905	-2.004	0.014	-0.134	0.794		-1.035		0.233	0.199	0.423	0.0343	0.877	0.259	0.345		0.0352		Cytoplasm	other	diagnosis		2670	14580	24387	glial fibrillary acidic protein	10391798	1368353_at	1426509_s_at	1426509_s_at	10747948	Bt.21127.1.S1_at	203540_at	--	1440142_s_at	--
GM2A	-0.045	0.06	0.155	-0.807	-0.069	-0.557	0.685		-1.044	0.243	0.803	0.713	0.326	0.567	0.36	0.376	0.0327		0.0443	0.187	Cytoplasm	enzyme			2760	14667	282838	GM2 ganglioside activator	10376208	1371803_at	1442203_at	1442203_at	10733690	Bt.1539.1.S1_at	215890_at	--	1448241_at	A_24_P925314
SYNGR3	0.031	-0.079	-0.204	-1.214	0.048	-0.318	1.62		-1.113		0.702	0.575	0.566	0.303	0.605	0.0723	0.000383		0.217		Plasma Membrane	other			9143	20974	302975	synaptogyrin 3	10448694	1390209_at	1448216_at	1416098_at	10741203	Bt.27471.1.S1_at	205691_at	--	1416098_at	--
ADAMTS4	0.727	0.123		-0.814	1.45	0.695			-0.233		0.0405	0.568		0.0644	4.15e-06	0.00129			0.733		Extracellular Space	peptidase			9507	240913	66015	ADAM metallopeptidase with thrombospondin type 1 motif, 4	10351551	1393730_at	--	1452595_at	10765534	Bt.15675.1.S1_at	--	--	1452595_at	--
IGKC							1.27										0.0169				Extracellular Space	other	unspecified application		3514	16071	24491	immunoglobulin kappa constant	--	--	--	--	--	--	214669_x_at	--	--	--
CEBPD	0.347		0.247	-0.969		2.05	0.931		-0.389		0.193		0.33	0.201		0.00033	0.00708		0.309		Nucleus	transcription regulator			1052	12609		CCAAT/enhancer binding protein (C/EBP), delta	10433885	--	1423233_at	1423233_at	--	Bt.6406.1.S3_at	203973_s_at	--	1423233_at	--
IL4I1		0.054								2.013		0.783								1.31e-06	Cytoplasm	enzyme			259307		100360621	interleukin 4 induced 1	--	1379937_at	--	--	--	--	--	--	--	A_23_P502520
MMP10	0.09	-0.02		-0.741	0.473		1.22		0.035		0.365	0.901		0.642	0.0977		0.00242		0.957		Extracellular Space	peptidase		marimastat	4319	17384	117061	matrix metallopeptidase 10 (stromelysin 2)	10583090	1368713_at	--	1420450_at	10907904	--	205680_at	--	1420450_at	--
GHRL	0.415	-0.097	-0.56	-0.322	-0.1	-0.025			-0.162	3.281	0.0463	0.377	0.28	0.348	0.345	0.852			0.845	0.0003	Extracellular Space	growth factor			51738	58991	59301	ghrelin/obestatin prepropeptide	10546962	1387254_at	1448980_at	1448980_at	10864674	Bt.8142.1.S1_at	--	--	1448980_at	A_23_P40956
NR1H4	-0.007	-0.143	-1.504	-0.684	0.093		1.79		-0.23		0.96	0.139	0.0268	0.133	0.442		0.00975		0.887		Nucleus	ligand-dependent nuclear receptor	diagnosis		9971	20186	60351	nuclear receptor subfamily 1, group H, member 4	10371784	1369073_at	1419105_at	1419105_at	10901722	--	206340_at	--	1419105_at	--
PNPLA1	0.126	-0.042		-0.686	0.166			3.348	-0.538		0.22	0.64		0.144	0.0359			3.55e-11	0.387		Other	enzyme			285848	433091	361812	patatin-like phospholipase domain containing 1	10443438	1380830_at	--	1457448_at	10828805	--	--	PNPLA1	1457448_at	--
1100001G20Rik	0.167	0.357	-1.42	-0.03	-0.215	0.159			-0.539		0.364	0.24	0.0172	0.916	0.173	0.231			0.558		Extracellular Space	other				66107	360228	RIKEN cDNA 1100001G20 gene	10379736	1393260_at	1434484_at	1434484_at	10736875	Bt.9675.1.S1_at	--	--	1434484_at	--
BTN3A3							1.64			-0.088							0.000288			0.73	Plasma Membrane	other			10384			butyrophilin, subfamily 3, member A3	--	--	--	--	--	--	38241_at	--	--	A_24_P311917
TNFRSF11B	0.336	-0.041		0.196	-0.809		1.64		-0.703		0.173	0.954		0.892	4.42e-05		0.0188		0.437		Plasma Membrane	transmembrane receptor	diagnosis,efficacy		4982	18383	25341	tumor necrosis factor receptor superfamily, member 11b	10428604	1369407_at	--	1418309_at	10903725	--	204933_s_at	--	1418309_at	--
CASP1	-0.083	0.618	0.662	0.115	0.35	0.223	1.98		-0.325	-0.205	0.408	0.0969	0.343	0.881	0.0104	0.174	0.0113		0.842	0.211	Cytoplasm	peptidase			834	12362	25166	caspase 1, apoptosis-related cysteine peptidase	10582985	1369186_at	1449265_at	1449265_at	10907815	Bt.26983.1.S1_at	211368_s_at	--	1449265_at	A_23_P202978
IL1RL1	0.271	0.266	0.853	0.128	-0.37		1.25		-0.441		0.0693	0.343	0.311	0.899	0.105		0.0284		0.667		Plasma Membrane	transmembrane receptor			9173	17082	25556	interleukin 1 receptor-like 1	10345791	1387273_at	1422317_a_at	1425145_at	10922857	--	210442_at	--	1425145_at	--
SAT1	0.078	0.199		0.069	0.103		1.35		-0.378	-0.043	0.733	0.362		0.798	0.377		0.000167		0.654	0.935	Cytoplasm	enzyme	diagnosis		6303	20229	302642	spermidine/spermine N1-acetyltransferase 1	10607467	1371774_at	--	1420502_at	10933716	--	213988_s_at	--	1420502_at	A_23_P137016
TNF	0.065	0.12		-0.147	0.153	0.04	1.12		-0.668	-0.029	0.637	0.41		0.856	0.414	0.72	0.0547		0.244	0.907	Extracellular Space	cytokine	diagnosis,disease progression,efficacy,prognosis,safety,unspecified application	adalimumab, etanercept, infliximab, CDP870, golimumab, pomalidomide, thalidomide	7124	21926	24835	tumor necrosis factor	10450501	1391384_at	--	1419607_at	10828021	Bt.12756.1.S1_at	207113_s_at	--	1419607_at	A_24_P50759
CYLD	0.011	0.489	0.795	-0.216	0.058	0.695	1.67		0.881	0.902	0.896	0.106	0.32	0.512	0.434	0.000486	3.78e-06		0.148	0.000629	Nucleus	transcription regulator			1540	74256	312937	cylindromatosis (turban tumor syndrome)	10573803	1379287_at	1445213_at	1429201_at	10867416	Bt.27817.1.S1_at	221903_s_at	--	1445213_at	A_24_P48078
CCL11	0.134	-0.023		-0.241	-0.019	0.264	1.25		0.655		0.526	0.908		0.402	0.915	0.0626	0.0163		0.423		Extracellular Space	cytokine	unspecified application		6356	20292	29397	chemokine (C-C motif) ligand 11	10379524	1387319_at	--	1417789_at	10736706	Bt.24326.1.S1_at	210133_at	--	1417789_at	--
PIM3	0.153	0.125		-0.393	0.001	0.07		2.095	0.49	0.753	0.118	0.659		0.685	0.991	0.532		4.98e-08	0.495	0.00684	Other	kinase			415116	223775	64534	pim-3 oncogene	10426110	1367725_at	--	1438956_x_at	10898474	Bt.20522.1.S1_at	--	PIM3	1437100_x_at	A_23_P61398
APBA3	-0.054	0.2	0.118	0.004	0.108	0.051	2.41		0.161	0.321	0.469	0.0733	0.483	0.988	0.129	0.678	0.00183		0.58	0.0929	Cytoplasm	transporter			9546	57267	83611	amyloid beta (A4) precursor protein-binding, family A, member 3	10365056	1368389_at	1416182_at	1416182_at	10900250	Bt.2061.1.S1_at	205146_x_at	--	1416182_at	A_23_P67555
SLC35B2	-0.008	-0.012	0.213	-0.118	0.023	-0.089		3.383	0.412	0.334	0.949	0.928	0.21	0.71	0.786	0.32		2.93e-12	0.482	0.416	Cytoplasm	transporter			347734	73836	501103	solute carrier family 35, member B2	10445422	1373460_at	1423927_at	1423927_at	10926581	Bt.20169.1.S1_at	--	SLC35B2	1429007_at	A_23_P19257
PPP2R1B	-0.203	0.147		0.085	0.032	0.243	1.86		0.567	0.088	0.0357	0.479		0.803	0.703	0.0978	0.00185		0.0671	0.651	Other	phosphatase			5519	73699	315648	protein phosphatase 2, regulatory subunit A, beta	10585249	1373959_at	--	1428265_at	10909918	Bt.3157.1.S1_at	222351_at	--	1428265_at	A_23_P52793
PLXNB2	-0.103	0.485		0.258	0.122	-0.368	1.71		0.324		0.318	0.00696		0.445	0.252	0.00585	0.00679		0.631		Plasma Membrane	transmembrane receptor			23654	140570	315217	plexin B2	10431424	1371411_at	--	1416683_at	10906169	Bt.3323.2.S1_at	211472_at	--	1416683_at	--
CD86	0.009	-0.148	-0.336	0.605	-0.054	-0.188	0.747		-0.929	-1.666	0.956	0.239	0.322	0.411	0.601	0.0314	0.256		0.458	0.032	Plasma Membrane	transmembrane receptor	efficacy,prognosis	abatacept, belatacept	942	12524	56822	CD86 molecule	10439312	1387627_at	1449858_at	1449858_at	10754384	Bt.24707.1.S1_at	210895_s_at	--	1420404_at	A_24_P131589
ACAN	0.173	-0.604	-1.176	-0.39	0.048	0.11	-0.211		-0.827		0.47	0.354	0.0215	0.518	0.623	0.384	0.505		0.256		Extracellular Space	other	unspecified application		176	11595	58968	aggrecan	10554249	1368836_a_at	1449827_at	1449827_at	10708021	Bt.4953.1.S1_at	207692_s_at	--	1449827_at	--
CXCR2	0.08	-0.221	-1.02	-0.309	0.064	0.161	0.651		-0.175	-0.182	0.402	0.0772	0.0239	0.83	0.645	0.316	0.466		0.838	0.294	Plasma Membrane	G-protein coupled receptor		repertaxin, SB-265610	3579	12765	29385	chemokine (C-X-C motif) receptor 2	10347291	1369697_at	1421734_at	1421734_at	10924245	Bt.4208.1.S1_at	207008_at	--	1421734_at	A_23_P135755
PRDM1	-0.082	-0.177	-0.462	-0.137	0.061	0.208	0.511	1.647	-0.278		0.496	0.0929	0.0234	0.719	0.675	0.248	0.285	4.01e-05	0.449		Nucleus	transcription regulator			639	12142	309871	PR domain containing 1, with ZNF domain	10368970	1390221_at	1420425_at	1420425_at	10833876	Bt.13214.1.S1_at	217192_s_at	PRDM1	1420425_at	--
IGF1	-0.013	-0.286	0.524	-0.207	-1.31	0.078	0.993		-0.57		0.928	0.649	0.0283	0.681	2.02e-06	0.301	0.0177		0.757		Extracellular Space	growth factor	diagnosis,efficacy,prognosis,safety		3479	16000	24482	insulin-like growth factor 1 (somatomedin C)	10365559	1370333_a_at	1437401_at	1419519_at	10894695	Bt.12750.2.S1_a_at	209541_at	--	1434413_at	--
VIPR2	0.018	-0.142	-0.345	-0.32	-1.15	-0.076	0.949		-0.458		0.894	0.148	0.281	0.858	0.000134	0.433	0.114		0.442		Plasma Membrane	G-protein coupled receptor			7434	22355	29555	vasoactive intestinal peptide receptor 2	10399046	1387177_at	1421391_at	1421391_at	10887679	Bt.22506.2.A1_at	205947_s_at	--	1421391_at	--
TIMP3	0.077	0.41		-1.098	-0.874	0.43	0.491		-0.451		0.749	0.659		0.0486	6.56e-05	0.529	0.264		0.494		Extracellular Space	other	diagnosis,prognosis,unspecified application		7078	21859	25358	TIMP metallopeptidase inhibitor 3	10365482	1375138_at	--	1449335_at	10901231	Bt.5136.1.S1_at	201148_s_at	--	1419088_at	--
ENPP2	0.647	1.058	0.405	-1.558	0.723	-0.52	-0.196		0.279		0.00841	0.000385	0.52	0.142	0.000198	0.434	0.466		0.735		Plasma Membrane	enzyme			5168	18606	84050	ectonucleotide pyrophosphatase/phosphodiesterase 2	10428619	1368536_at	1448136_at	1443224_at	10903736	Bt.23216.1.S1_at	210839_s_at	--	1415894_at	--
IGFBP3	-0.141	1.108		-0.627	0.168	-0.312	0.254		0.351		0.287	0.0069		0.348	0.078	0.394	0.289		0.862		Extracellular Space	other	diagnosis,disease progression,efficacy,prognosis,safety		3486	16009	24484	insulin-like growth factor binding protein 3	10384223	1367652_at	--	1423062_at	10778390	Bt.422.1.S1_at	210095_s_at	--	1423062_at	--
NTN1	0.302	1.126	1.095	-1.466	0.031		0.128		0.092		0.161	0.123	0.00195	0.103	0.805		0.561		0.931		Extracellular Space	other			9423	18208	114523	netrin 1	10387170	1376128_at	1454974_at	1422987_at	10743781	--	208005_at	--	1422987_at	--
GPR176	0.035	1.256	0.239	-1.002	0.943		1.12		0.894		0.746	0.00353	0.247	0.488	0.000203		0.238		0.356		Plasma Membrane	G-protein coupled receptor			11245	381413	117257	G protein-coupled receptor 176	10486102	1388243_at	1442116_at	1442116_at	10848429	--	206673_at	--	1442116_at	--
LAMB3	0.021	0.054	0.358	-1.134	0.762	0.032	0.776	1.069	0.96	-0.019	0.865	0.586	0.436	0.395	0.000154	0.85	0.00448	0	0.127	0.93	Extracellular Space	transporter			3914	16780	305078	laminin, beta 3	10352838	1391022_at	1417812_a_at	1417812_a_at	10766809	Bt.16740.1.A1_at	209270_at	LAMB3	1417812_a_at	A_23_P86012
TNFAIP8	0.368	0.172	0.168	-1.363	-0.122		1.05		0.918	-0.248	0.01	0.268	0.561	0.544	0.175		0.00705		0.102	0.0727	Cytoplasm	other			25816	106869	307428	tumor necrosis factor, alpha-induced protein 8	10455647	1398407_at	1442753_at	1442753_at	10801650	--	208296_x_at	--	1416950_at	A_32_P219520
CKM	0.267	-0.083	-0.44	-1.976	-0.11	-0.072	-0.339		0.037		0.219	0.367	0.231	0.00353	0.339	0.49	0.162		0.924		Cytoplasm	kinase	efficacy,safety,unspecified application		1158	12715	24265	creatine kinase, muscle	10560505	1367626_at	1417614_at	1444643_at	10704831	Bt.3651.1.S1_at	204810_s_at	--	1444643_at	--
IL12B	-0.027	-0.069	-0.563	-1.822	0.131	0.067	-0.166		-0.301		0.825	0.434	0.0584	0.0217	0.236	0.447	0.734		0.746		Extracellular Space	cytokine	diagnosis,efficacy	ustekinumab	3593	16160	64546	interleukin 12B (natural killer cell stimulatory factor 2, cytotoxic lymphocyte maturation factor 2, p40)	10375331	1369565_at	1419530_at	1419530_at	10732915	Bt.523.1.S1_at	207901_at	--	1419530_at	--
NKX2-2	0.112	-0.142	-1.005	-1.826	0.117	-0.017	0.292		-0.235		0.418	0.25	0.0427	0.129	0.307	0.898	0.535		0.763		Nucleus	transcription regulator			4821	18088	366214	NK2 homeobox 2	10488366	1385387_at	1421112_at	1421112_at	10850515	Bt.18285.1.A1_at	206915_at	--	1421112_at	--
NKX2-1	0.303	-0.074		-2.546	0.033		0.136		-0.043	-0.479	0.0172	0.395		0.0275	0.655		0.801		0.965	0.0413	Nucleus	transcription regulator			7080	21869	25628	NK2 homeobox 1	10400474	1371010_at	--	1422346_at	10890084	--	210673_x_at	--	1422346_at	A_24_P184692
COL15A1	0.061	-0.406	-0.298	-1.385	-0.117	-0.207	-0.192		0.73		0.574	0.489	0.213	0.00967	0.387	0.645	0.648		0.42		Extracellular Space	other		collagenase clostridium histolyticum	1306	12819	298069	collagen, type XV, alpha 1	10504775	1379345_at	1448755_at	1448755_at	10868881	Bt.20512.1.S1_at	203477_at	--	1448755_at	--
HSPG2	0.069			-1.283		-0.009	0.233		0.264		0.675			0.0182		0.963	0.402		0.547		Extracellular Space	enzyme	unspecified application		3339	15530		heparan sulfate proteoglycan 2	10509280	--	--	1418670_s_at	--	Bt.1533.1.S1_at	201655_s_at	--	1418670_s_at	--
IL17C	0.073				0.067			3.644			0.695				0.405			0.000591			Extracellular Space	cytokine			27189	234836	691516	interleukin 17C	10576115	--	--	--	10808513	--	--	IL17C	--	--
SHBG	0.145	0.06	-0.621	-1.51	-0.025	-0.195	0.404		0.452		0.302	0.465	0.185	0.0239	0.838	0.18	0.276		0.406		Extracellular Space	other	efficacy,safety		6462	20415	24775	sex hormone-binding globulin	10387516	1368285_at	1421602_at	1421602_at	10744109	Bt.5220.1.S1_at	215689_s_at	--	1421602_at	--
SNAI1	-0.467	-0.3		-1.585	0.306	-0.246	0.198		0.485	0.427	0.00127	0.275		0.0364	0.00234	0.499	0.391		0.451	0.0988	Nucleus	transcription regulator	diagnosis,efficacy		6615	20613	116490	snail family zinc finger 1	10478884	1373219_at	--	1448742_at	10842465	Bt.3046.1.S1_at	219480_at	--	1448742_at	A_23_P131846
HPGDS	0.069	0.036		-1.776	-1.37		0.48		0.566		0.644	0.783		0.103	9.23e-06		0.6		0.442		Cytoplasm	enzyme			27306	54486	58962	hematopoietic prostaglandin D synthase	10545101	1368492_at	--	1421492_at	10862842	--	206726_at	--	1421492_at	--
TIMP4	0.03	-0.241	-0.557	-1.59	-0.905	-0.402	0.112		0.546		0.644	0.0705	0.0687	0.0418	0.000127	0.171	0.818		0.667		Extracellular Space	other	diagnosis,prognosis		7079	110595	680130	TIMP metallopeptidase inhibitor 4	10547022	1377632_at	1423405_at	1450974_at	10864732	Bt.25936.1.A1_at	206243_at	--	1423405_at	--
MYOD1	0.22	-0.043	-1.435	-0.794	-0.01	0.077	0.744		1.211	-0.235	0.0436	0.606	0.0244	0.201	0.937	0.606	0.0346		0.00645	0.203	Nucleus	transcription regulator	prognosis		4654	17927	337868	myogenic differentiation 1	10553256	1398655_at	1447675_x_at	1447675_x_at	10707109	Bt.13078.1.S1_at	206657_s_at	--	1418420_at	A_24_P30257
ABCD2	-0.356	0.107	1.09	2.277	-0.057		0.462		1.915		0.308	0.521	0.235	0.0458	0.567		0.232		0.0369		Cytoplasm	transporter			225	26874	84356	ATP-binding cassette, sub-family D (ALD), member 2	10431697	1368561_at	1438431_at	1456812_at	10906428	--	207583_at	--	1438431_at	--
CFLAR	0.133	0.12	1.378	1.899	0.034	1.45	0.652		1.446	0.379	0.33	0.478	0.0276	0.106	0.731	0.000812	0.00291		0.00142	0.221	Cytoplasm	other	prognosis,unspecified application		8837	12633	117279	CASP8 and FADD-like apoptosis regulator	10346551	1379919_at	1453482_at	1453482_at	10923580	Bt.18643.2.S1_at	209939_x_at	--	1449317_at	A_24_P120115
OLR1	0.243	-0.005	1.569	1.863	-0.468	3.18	0.681	1.666	0.559		0.13	0.961	0.0552	0.0606	0.0135	8.24e-05	0.00845	4.72e-10	0.771		Plasma Membrane	transmembrane receptor	unspecified application		4973	108078	140914	oxidized low density lipoprotein (lectin-like) receptor 1	10548385	1368683_at	1419534_at	1419534_at	10866030	Bt.367.1.S1_at	210004_at	OLR1	1419534_at	--
DDX58	0.156		0.962	0.612		0.276	1.26		0.474	-0.358	0.593		0.0126	0.36		0.0041	0.000284		0.182	0.0457	Cytoplasm	enzyme			23586	230073		DEAD (Asp-Glu-Ala-Asp) box polypeptide 58	10512067	--	1456890_at	1456890_at	--	Bt.24033.1.A1_at	218943_s_at	--	1446457_at	A_23_P20814
IFIT3	-0.145	-0.236	1.291	0.687	1.62		1.24		0.365	-0.287	0.259	0.119	0.0483	0.139	0.00778		0.0637		0.53	0.417	Cytoplasm	other			3437	667370|15959	309526	interferon-induced protein with tetratricopeptide repeats 3	10462618	1376908_at	1449025_at	1449025_at	10714903	--	204747_at	--	1449025_at	A_23_P35412
IL1A	0.464	-0.096	0.452	0.618	1.88	0.429	1.53	7.495	0.337		0.0878	0.584	0.482	0.65	2.47e-05	0.00418	7.43e-05	0	0.602		Extracellular Space	cytokine	efficacy,prognosis,unspecified application	IL-1 trap	3552	16175	24493	interleukin 1, alpha	10487588	1371170_a_at	1421473_at	1421473_at	10849833	Bt.191.1.S2_at	210118_s_at	IL1A	1421473_at	--
ASGR1	0.073	0.593	0.819	-0.292	1.03	0.072	-0.148		1.136	0.146	0.391	0.228	0.0425	0.312	0.000172	0.466	0.635		0.367	0.72	Plasma Membrane	transmembrane receptor			432	11889	24210	asialoglycoprotein receptor 1	10377751	1370149_at	1421944_a_at	1421944_a_at	10735159	Bt.22257.1.S1_at	206743_s_at	--	1421944_a_at	A_23_P118722
Mx1/Mx2	-0.137	0.325	0.685	-0.27	1.75				0.691		0.444	0.297	0.186	0.488	0.000447				0.441		Nucleus	enzyme				17858|17857	24575	myxovirus (influenza virus) resistance 1	10437224	1371015_at	1419676_at	1419676_at	10753425	--	--	--	1451905_a_at	--
CCL4	0.113	0.01		0.066	0.673	0.224	-0.241	6.638	0.385	0.863	0.434	0.95		0.838	0.00413	0.054	0.728	0	0.6	0.146	Extracellular Space	cytokine	diagnosis,efficacy,prognosis,unspecified application		6351	20303	116637	chemokine (C-C motif) ligand 4	10379721	1370832_at	--	1421578_at	10736863	Bt.9504.1.A1_at	204103_at	CCL4	1421578_at	A_23_P207564
CXCL9	0.595	0.177	0.559	0.317	1.05		-0.139		0.57		0.00678	0.528	0.365	0.597	0.00483		0.554		0.587		Extracellular Space	cytokine	unspecified application		4283	17329	246759	chemokine (C-X-C motif) ligand 9	10531407	1373544_at	1456907_at	1418652_at	10771660	--	203915_at	--	1456907_at	--
ITGA2	0.377			0.889	1.32	0.075	0.005		0.628		0.00553			0.191	3.38e-06	0.621	0.986		0.162		Plasma Membrane	transmembrane receptor			3673	16398	170921	integrin, alpha 2 (CD49B, alpha 2 subunit of VLA-2 receptor)	10412267	--	--	1450501_at	10821415	Bt.12761.1.A1_at	205032_at	--	1450501_at	--
TIMP1	0.094	0.917	0.403	0.33	1.02	-0.275	-0.087		0.639	0.095	0.61	0.0194	0.0189	0.323	1.76e-06	0.0418	0.634		0.234	0.488	Extracellular Space	other	diagnosis,disease progression,efficacy,prognosis,unspecified application		7076	21857	116510	TIMP metallopeptidase inhibitor 1	10598976	1367712_at	1460227_at	1460227_at	10936482	Bt.27976.1.S1_at	201666_at	--	1460227_at	A_23_P62115
IL1B	-0.109	-0.038		0.677	0.983	0.309	0.826	3.789	0.787	0.51	0.415	0.889		0.0773	0.00164	0.017	0.0205	0	0.224	0.288	Extracellular Space	cytokine	diagnosis,efficacy,prognosis	IL-1 trap, canakinumab	3553	16176	24494	interleukin 1, beta	10487597	1398256_at	--	1449399_a_at	10849841	Bt.4856.1.S2_at	205067_at	IL1B	1449399_a_at	A_23_P79518
RBP1	-0.018	1.746	-0.282	-0.475	1.07	-0.359	0.117		1.767		0.899	0.0177	0.224	0.575	4.47e-06	0.0902	0.693		0.298		Extracellular Space	transporter	diagnosis		5947	19659	25056	retinol binding protein 1, cellular	10588037	1367939_at	1448754_at	1448754_at	10912439	Bt.17810.1.S1_a_at	203423_at	--	1448754_at	--
TFPI2	0.034	1.723	0.45	-0.124	1.43	1.16	0.256		1.254		0.703	0.142	0.559	0.7	6.16e-05	0.00157	0.332		0.274		Extracellular Space	other			7980	21789	286926	tissue factor pathway inhibitor 2	10542953	1377340_at	1418547_at	1418547_at	10860852	Bt.2017.1.S1_at	209277_at	--	1418547_at	--
CD14	-0.264	0.422		0.482	0.552	1.12	-0.185		0.109		0.335	0.111		0.138	0.000212	0.000316	0.46		0.919		Plasma Membrane	transmembrane receptor	efficacy		929	12475	60350	CD14 molecule	10458382	1368490_at	--	1417268_at	10803991	Bt.13789.1.A1_at	201743_at	--	1417268_at	--
GADD45G	-0.872	0.168		0.032	0.584		-0.486	-1.941	0.731		5.92e-05	0.661		0.91	0.00109		0.364	0.000714	0.122		Nucleus	other	efficacy		10912	23882	291005	growth arrest and DNA-damage-inducible, gamma	10405211	1388792_at	--	1453851_a_at	10797527	--	204121_at	GADD45G	1453851_a_at	--
IL18BP	-0.184	0.866	2.073	0.255	1.19	0.238	-0.375		0.605		0.0345	0.0371	0.000255	0.538	7.12e-06	0.0135	0.347		0.534		Extracellular Space	other			10068	16068	84388	interleukin 18 binding protein	10566050	1369031_at	1450424_a_at	1450424_a_at	10724131	Bt.22116.1.A1_at	219323_s_at	--	1450424_a_at	--
AQP3	0.328	0.036	1.338	1.293	-0.024	-0.092	-0.47		1.715		0.0933	0.845	0.0263	0.0179	0.794	0.766	0.387		0.0495		Plasma Membrane	transporter			360	11828	65133	aquaporin 3 (Gill blood group)	10512156	1387100_at	1447727_at	1422007_at	10876069	Bt.23516.1.S1_at	203747_at	--	1450460_at	--
IL17A	0.085		1.538	0.815	-0.094	0.096	-0.333		0.589		0.605		0.0309	0.733	0.408	0.288	0.527		0.551		Extracellular Space	cytokine	diagnosis,unspecified application	secukinumab	3605	16171	301289	interleukin 17A	10345032	--	1426145_at	1426145_at	10922109	Bt.12772.1.A1_at	216876_s_at	--	1426145_at	--
MIA	0.167	-1.326		1.118	0.082	-0.134	-0.416		1.098		0.229	0.0352		0.109	0.286	0.245	0.551		0.262		Extracellular Space	other	disease progression,prognosis		8190	12587	81510	melanoma inhibitory activity	10561187	1369320_at	--	1419608_a_at	10719977	Bt.4267.1.S1_at	206560_s_at	--	1419608_a_at	--
HEY1	-0.194	-0.318	-0.713	0.675	0.186	-0.017	0.35	-2.554	0.378		0.18	0.0638	0.44	0.282	0.0621	0.831	0.115	0.000223	0.638		Nucleus	transcription regulator			23462	15213	155437	hairy/enhancer-of-split related with YRPW motif 1	10497203	1386080_at	1415999_at	1415999_at	10814347	Bt.6670.1.S1_at	44783_s_at	HEY1	1415999_at	--
FADD	-0.05	0.33		0.121	0.009	0.271	-0.162	-2.245	0.423	0.09	0.486	0.035		0.732	0.926	0.0136	0.535	9.01e-06	0.394	0.591	Cytoplasm	other	diagnosis,disease progression		8772	14082	266610	Fas (TNFRSF6)-associated via death domain	10569611	1391199_at	--	1416888_at	10727228	Bt.3682.1.S1_at	202535_at	FADD	1446499_at	A_23_P86917
FBL	-0.203	0.189	0.131	0.101	0.002	0.18	0.004		1.036	-0.087	0.191	0.209	0.38	0.706	0.978	0.243	0.984		0.00474	0.5	Nucleus	other			2091	14113	292747	fibrillarin	10447589	1388528_at	1416684_at	1416685_s_at	10705485	Bt.15722.1.S1_at	211623_s_at	--	1416685_s_at	A_23_P78888
PCYT1A	-0.061	0.086	-0.114	-0.189	-0.112		0.356		1.001	0.197	0.427	0.809	0.542	0.592	0.253		0.701		0.0231	0.208	Cytoplasm	enzyme			5130	13026	140544	phosphate cytidylyltransferase 1, choline, alpha	10435057	1369656_at	1438011_at	1450434_s_at	10754813	--	204210_s_at	--	1450434_s_at	A_24_P106057
JUN	1.03	-0.437		0.043	-0.181	-0.156	-0.741		0.295	-0.318	0.00144	0.0379		0.876	0.0478	0.562	0.011		0.464	0.613	Nucleus	transcription regulator	prognosis		3725	16476	24516	jun proto-oncogene	10514466	1374404_at	--	1448694_at	10878112	Bt.11159.1.S1_at	201466_s_at	--	1417409_at	A_23_P201538
MAP2K6	-0.031	-0.543		0.044	-0.026	-1.08	-0.475		0.625		0.795	0.186		0.906	0.83	2.21e-05	0.106		0.249		Cytoplasm	kinase	prognosis		5608	26399	114495	mitogen-activated protein kinase kinase 6	10382300	1387809_at	--	1426850_a_at	10739334	Bt.561.1.S1_at	205699_at	--	1426850_a_at	--
CCRN4L	0.536	-0.158		0.607	0.703	0.208	0.423		1.82	0.03	0.000944	0.362		0.282	4.62e-05	0.314	0.18		0.00365	0.823	Nucleus	transcription regulator			25819	12457	310395	CCR4 carbon catabolite repression 4-like (S. cerevisiae)	10491915	1377869_at	--	1425837_a_at	10815281	Bt.27843.1.S1_at	220671_at	--	1425837_a_at	A_24_P213794
ACTA1	0.334	-0.334	-0.64	0.534	0.091	0.105	-0.014		2.058		0.0915	0.0266	0.0787	0.294	0.451	0.236	0.969		0.0226		Cytoplasm	other			58	11459	29437	actin, alpha 1, skeletal muscle	10582592	1369928_at	1427735_a_at	1427735_a_at	10811824	AFFX-Bt-actin-M_at	203872_at	--	1427735_a_at	--
POU2F1	-0.025	-0.104	-0.251	0.656	0.183	-0.099	-0.13		1.534	-0.205	0.716	0.698	0.231	0.199	0.0537	0.492	0.609		0.0472	0.178	Nucleus	transcription regulator			5451	18986	171068	POU class 2 homeobox 1	10359770	1370995_at	1435555_at	1419716_a_at	10769555	Bt.27154.1.A1_at	206789_s_at	--	1427695_a_at	A_32_P142077
CSF1R	0.12	-0.082		-0.368	-0.116	0.004	-0.526		1.702	-0.256	0.312	0.762		0.373	0.374	0.95	0.0543		0.0419	0.533	Plasma Membrane	kinase	prognosis	nilotinib, sunitinib, pazopanib	1436	12978	307403	colony stimulating factor 1 receptor	10456071	1388784_at	--	1419873_s_at	10802065	Bt.6151.1.S1_at	203104_at	--	1419873_s_at	A_23_P110791
FN1	0.148	0.201		-0.248	-0.047		-0.511		2.156		0.154	0.202		0.625	0.639		0.146		0.0167		Extracellular Space	enzyme	diagnosis,efficacy,prognosis,unspecified application		2335	14268	25661	fibronectin 1	10355403	1370234_at	--	1437218_at	10928761	--	214702_at	--	1437218_at	--
DLX1	-0.108	-0.17		-0.276	-0.132				2.384	0.293	0.19	0.114		0.567	0.103				0.0352	0.151	Nucleus	transcription regulator	unspecified application		1745	13390	296500	distal-less homeobox 1	10472809	1392064_at	--	1449470_at	10836841	--	--	--	1449470_at	A_32_P142818
VIP	-0.006	-0.141		-0.024	-0.261	0.048	-0.128		2.015		0.949	0.16		0.988	0.028	0.847	0.919		0.0168		Extracellular Space	other	efficacy		7432	22353	117064	vasoactive intestinal peptide	10367582	1377146_at	--	1428664_at	10702706	Bt.11212.1.S1_at	206577_at	--	1428664_at	--
PIGR	0.023	-0.093		0.213	-0.076	-0.031	0.297		2.294		0.714	0.288		0.686	0.45	0.77	0.156		0.0341		Plasma Membrane	transporter	unspecified application		5284	18703	25046	polymeric immunoglobulin receptor	10349580	1371099_at	--	1455490_at	10763758	Bt.4695.1.S1_at	204213_at	--	1455490_at	--
CDH13	-0.183	0.523	-0.773	1.048	-0.458	-0.178	-0.203		1.843		0.248	0.0029	0.0757	0.047	0.00172	0.796	0.437		0.0647		Plasma Membrane	other	diagnosis,disease progression,prognosis		1012	12554	192248	cadherin 13, H-cadherin (heart)	10575844	1373102_at	1431824_at	1434115_at	10808274	Bt.6592.1.S1_at	204726_at	--	1431824_at	--
RAB32	0.314	1.011		0.799	0.103	0.63	-0.069		2.011	-0.078	0.199	0.0695		0.0443	0.254	0.0373	0.731		0.00482	0.638	Cytoplasm	other			10981	67844	365042	RAB32, member RAS oncogene family	10367822	1383786_at	--	1416527_at	10716785	Bt.6603.1.A1_at	204214_s_at	--	1416527_at	A_23_P42375
EHD1	0.338	-0.04	0.495	0.495	0.19	0.282	1.23	2.633	1.492	0.127	0.00637	0.857	0.0273	0.548	0.0281	0.0184	0.129	6.7e-13	0.00068	0.365	Cytoplasm	other			10938	13660	293692	EH-domain containing 1	10460833	1388623_at	1448175_at	1416012_at	10713222	Bt.7963.1.S1_at	209038_s_at	EHD1	1416012_at	A_23_P52647
F2RL1	0.051	-0.324		-0.02	0.266	0.358	1.14		1.257		0.539	0.0379		0.947	0.171	0.201	0.0438		0.427		Plasma Membrane	G-protein coupled receptor			2150	14063	116677	coagulation factor II (thrombin) receptor-like 1	10411226	1387596_at	--	1448931_at	10820577	Bt.28745.1.S1_at	206429_at	--	1448931_at	--
ABTB2	-0.063	-0.401	-0.463	0.796	-0.08	1.23	0.545		1.21	0.166	0.429	0.0379	0.307	0.161	0.455	0.0016	0.0312		0.213	0.246	Other	other			25841	99382	171440	ankyrin repeat and BTB (POZ) domain containing 2	10474181	1368111_at	1433454_at	1433454_at	10838170	Bt.26223.1.S1_at	213497_at	--	1444771_at	A_23_P356616
CLCF1	-0.017	-0.039		0.434	0.199		0.71	1.254	1.334	0.398	0.853	0.705		0.566	0.0907		0.118	3.83e-06	0.011	0.173	Extracellular Space	cytokine			23529	56708	365395	cardiotrophin-like cytokine factor 1	10460385	1385827_at	--	1437271_at	10712853	--	219500_at	CLCF1	1437270_a_at	A_23_P138760
LRRC8C	-0.002	0.226		0.426	0.203	0.401			1.31	0.063	0.994	0.231		0.236	0.0318	0.103			0.01	0.638	Cytoplasm	other			84230	100604	289443	leucine rich repeat containing 8 family, member C	10523766	1392755_at	--	1455398_at	10775271	Bt.19772.1.A1_at	--	--	1455398_at	A_23_P103775
GSPT1	0.031	0.062	0.285	0.713	0.011	0.308	0.262		1.479	0.105	0.832	0.597	0.39	0.0599	0.872	0.0993	0.392		0.0255	0.579	Cytoplasm	translation regulator			2935	14852	24420	G1 to S phase transition 1	10437748	1371585_at	1446550_at	1446550_at	10731428	Bt.22451.1.S1_at	217595_at	--	1455173_at	A_24_P73669
PTPN11	-0.056	-0.016	0.183	0.647	0.057		0.333		1.152	0.303	0.62	0.851	0.432	0.199	0.399		0.495		0.00911	0.0664	Cytoplasm	phosphatase			5781	19247	25622	protein tyrosine phosphatase, non-receptor type 11	10533285	1388379_at	1421196_at	1427699_a_at	10758744	--	205867_at	--	1427699_a_at	A_23_P99027
MAP2K3	-0.13	0.118	0.157	0.454	0.028	0.708	1.11	0.718	1.157	0.372	0.0983	0.597	0.308	0.242	0.713	0.0194	0.0155	1.48e-10	0.0218	0.0261	Cytoplasm	kinase			5606	26397	303200	mitogen-activated protein kinase kinase 3	10376733	1388858_at	1451714_a_at	1425456_a_at	10734198	Bt.22071.1.S1_at	215498_s_at	MAP2K3	1425456_a_at	A_23_P118427
DUSP5	0.251	-0.189		-0.143	0.29		0.444	1.641	1.198	0.461	0.301	0.411		0.75	0.0149		0.199	0.000897	0.359	0.0235	Nucleus	phosphatase			1847	240672	171109	dual specificity phosphatase 5	10463945	1368124_at	--	1437199_at	10716080	--	209457_at	DUSP5	1437199_at	A_23_P150018
LDLR	0.102	0.186	0.471	0.249	0.268	0.407	0.727	1.92	0.742	0.545	0.414	0.588	0.296	0.797	0.0519	0.0183	0.454	4.55e-05	0.355	0.0101	Plasma Membrane	transporter	disease progression,unspecified application		3949	16835	300438	low density lipoprotein receptor	10583732	1388218_at	1431947_at	1450383_at	10908521	Bt.28129.1.S1_at	217103_at	LDLR	1459403_at	A_24_P117029
PLAUR	0.543	-0.064	0.337	0.311	0.064	1.14	0.428		0.566	0.4	0.105	0.449	0.0622	0.546	0.569	0.00359	0.087		0.477	0.0114	Plasma Membrane	transmembrane receptor	diagnosis,disease progression		5329	18793	50692	plasminogen activator, urokinase receptor	10550906	1371286_at	1452521_a_at	1452521_a_at	10704956	Bt.1942.1.S1_at	211924_s_at	--	1452521_a_at	A_23_P16469
CX3CR1	0.233	-0.089	-0.259	0.196	-0.449		0.843		2.023	-0.221	0.0903	0.399	0.443	0.814	0.0143		0.0723		0.0411	0.253	Plasma Membrane	G-protein coupled receptor	unspecified application		1524	13051	171056	chemokine (C-X3-C motif) receptor 1	10597743	1369527_at	1450020_at	1450020_at	10920981	--	205898_at	--	1450019_at	A_23_P407565
PRKCA	-0.044	-0.089	0.121	0.315	-0.133	-0.101	1.08		2.166		0.601	0.48	0.41	0.762	0.162	0.521	0.276		0.0151		Cytoplasm	kinase		L-threo-safingol, ingenol 3-angelate	5578	18750	24680	protein kinase C, alpha	10392388	1372176_at	1450945_at	1427562_a_at	10748473	Bt.4562.1.S1_at	215195_at	--	1427562_a_at	--
MMP16	0	-0.275	-0.157	1.282	-0.271	-0.249	0.747		1.728		0.998	0.0255	0.526	0.0116	0.00642	0.0494	0.249		0.233		Extracellular Space	peptidase		marimastat	4325	17389	65205	matrix metallopeptidase 16 (membrane-inserted)	10503448	1368590_at	1443412_s_at	1437568_at	10867761	Bt.13089.1.S1_at	208166_at	--	1437568_at	--
RAPGEF5	0.202	0.022	-0.308	0.945	-0.159		1.11		1.3		0.111	0.874	0.438	0.192	0.1		0.00139		0.0844		Nucleus	other			9771	217944	362799	Rap guanine nucleotide exchange factor (GEF) 5	10399148	1373666_at	1445255_at	1445255_at	10887774	--	204681_s_at	--	1445255_at	--
RPS6KB1	-0.051	-0.037	0.485	1.113	-0.024	-0.243	1		2.056	0.135	0.571	0.922	0.357	0.0351	0.754	0.328	0.272		0.0741	0.267	Cytoplasm	kinase	diagnosis,efficacy,prognosis		6198	72508	83840	ribosomal protein S6 kinase, 70kDa, polypeptide 1	10389484	1368116_a_at	1446376_at	1457562_at	10746095	Bt.21268.1.S2_at	211578_s_at	--	1457562_at	A_24_P497226
FOSL1	0.922	0.039	0.659	1.04	0.226	0.811	0.631	1.624	1.65		0.0597	0.634	0.341	0.2	0.0347	0.0228	0.0241	0.000584	0.0769		Nucleus	transcription regulator			8061	14283	25445	FOS-like antigen 1	10460585	1368489_at	1417488_at	1417487_at	10713045	Bt.17885.1.A1_at	204420_at	FOSL1	1417488_at	--
PHLDA1	0.73	0.226	0.236	0.041	0.909		0.77		1.38		0.0417	0.141	0.312	0.912	0.000187		0.435		0.000581		Cytoplasm	other			22822	21664	29380	pleckstrin homology-like domain, family A, member 1	10366346	1368860_at	1418835_at	1418835_at	10895406	--	218000_s_at	--	1418835_at	--
SDC4	0.487	0.723	0.649	0.09	0.659	1.24	0.975		2.206	0.624	0.00516	0.126	0.00509	0.797	1.52e-05	0.000988	0.00286		0.0573	0.0041	Plasma Membrane	other			6385	20971	24771	syndecan 4	10489484	1367721_at	1448793_a_at	1448793_a_at	10851599	Bt.14031.1.S1_at	202071_at	--	1448793_a_at	A_23_P109034
DUSP10	-0.48	0.016		0.224	-0.74	1.96	0.787		0.523	1.105	0.000628	0.959		0.627	0.000934	7.79e-05	0.0131		0.444	0.0194	Nucleus	phosphatase			11221	63953	63995	dual specificity phosphatase 10	10352448	1394028_at	--	1417164_at	10766463	Bt.2070.2.A1_at	221563_at	--	1417164_at	A_23_P51856
CCL1	-0.191		0.442	0.227	-0.055	2	0.329		1.031	0.054	0.223		0.431	0.881	0.557	4.46e-05	0.28		0.235	0.866	Extracellular Space	cytokine			6346	20290	688605	chemokine (C-C motif) ligand 1	10389064	--	1421688_a_at	1421688_a_at	10745553	Bt.20673.1.A1_at	207533_at	--	1421688_a_at	A_23_P49759
TNFSF14	0.272		1.298	-0.08	0.158		0.456	-0.825	1.214	0.272	0.121		0.00558	0.935	0.0827		0.0511	0	0.165	0.152	Extracellular Space	cytokine			8740	50930	301133	tumor necrosis factor (ligand) superfamily, member 14	10452307	--	1450298_at	1450298_at	10931712	--	207907_at	TNFSF14	1450298_at	A_24_P237036
BIRC2	0.629	1.059	0.571	1.223	0.177		0.876		0.507	0.07	0.0269	0.0123	0.01	0.0119	0.0426		0.00187		0.191	0.567	Cytoplasm	enzyme			329	11797	60371	baculoviral IAP repeat containing 2	10590791	1368291_at	1418854_at	1418854_at	10914788	--	202076_at	--	1418854_at	A_24_P115774
IFNGR2	0.525	0.968	0.727	1.223	0.321	1.13	1.26		1.032	0.353	0.0227	0.0417	0.0046	0.0256	0.00211	8.94e-06	7.14e-05		0.0141	0.176	Plasma Membrane	transmembrane receptor		interferon gamma-1b	3460	15980	360697	interferon gamma receptor 2 (interferon gamma transducer 1)	10436865	1375716_at	1423557_at	1423557_at	10750211	Bt.4251.1.S1_at	201642_at	--	1423557_at	A_23_P29036
ETS1	0.271	1.177	0.385	1.362	0.051	0.748	0.972		1.215	-0.098	0.0858	0.00602	0.0463	0.03	0.551	0.000341	0.00968		0.0343	0.708	Nucleus	transcription regulator	unspecified application		2113	23871	24356	v-ets erythroblastosis virus E26 oncogene homolog 1 (avian)	10584142	1368851_at	1452163_at	1422028_a_at	10908896	Bt.12712.1.A1_at	214447_at	--	1422027_a_at	A_23_P127525
IFNGR1	0.237	0.984	0.514	0.229	0.516		1.1		0.906	-0.032	0.132	0.00459	0.0356	0.438	5.63e-05		0.00118		0.278	0.819	Plasma Membrane	transmembrane receptor		interferon gamma-1b	3459	15979	116465	interferon gamma receptor 1	10361897	1369956_at	1448167_at	1448167_at	10701924	--	202727_s_at	--	1448167_at	A_23_P8281
MFHAS1	0.377	0.397	0.138	0.449	-0.121	0.718	1.01		0.929	-0.415	0.0024	0.449	0.524	0.372	0.235	9.88e-05	0.00161		0.0458	0.219	Cytoplasm	other			9258	52065	306508	malignant fibrous histiocytoma amplified sequence 1	10571325	1393738_s_at	1436897_at	1429005_at	10792024	Bt.4218.2.S1_a_at	213457_at	--	1429005_at	A_23_P112078
CLIC4	-0.002	0.446	0.154	0.46	0.036	0.453	0.406	1.584	0.354	0.134	0.989	0.578	0.336	0.195	0.599	0.171	0.363	0.0015	0.247	0.645	Plasma Membrane	ion channel			25932	29876	83718	chloride intracellular channel 4	10517336	1377765_at	1423392_at	1438606_a_at	10880583	Bt.981.3.S1_at	221881_s_at	CLIC4	1423393_at	A_23_P135499
SLC11A2	0.065	0.684	0.554	0.823	0.323	0.197	0.428	1.464	0.799	0.141	0.762	0.0061	0.0167	0.124	0.00381	0.208	0.495	7.95e-07	0.152	0.527	Plasma Membrane	transporter			4891	18174	25715	solute carrier family 11 (proton-coupled divalent metal ion transporters), member 2	10432573	1367877_at	1452078_a_at	1441709_at	10907243	Bt.8328.1.S1_at	203125_x_at	SLC11A2	1441709_at	A_23_P139820
RFX5	0.575	0.526	0.096	1.048	0.226	1.02	0.347	1.376	0.641	0.486	0.0773	0.00728	0.46	0.0261	0.0293	0.00027	0.123	1.57e-06	0.208	0.00812	Nucleus	transcription regulator			5993	53970	310659	regulatory factor X, 5 (influences HLA class II expression)	10494122	1383349_at	1423103_at	1423103_at	10817297	Bt.22646.1.S1_at	202963_at	RFX5	1423103_at	A_24_P20032
EPHB2	-0.088	0.084		1.211	-0.199		0.814		0.402		0.597	0.537		0.047	0.109		0.312		0.321		Plasma Membrane	kinase	unspecified application		2048	13844	313633	EPH receptor B2	10517488	1383143_at	--	1425016_at	10880710	--	211165_x_at	--	1454022_at	--
Map4k4	0.029	0.094	0.359	1.559	0.098	0.168			0.366		0.762	0.401	0.198	0.0131	0.189	0.342			0.463		Cytoplasm	kinase				26921	301363	mitogen-activated protein kinase kinase kinase kinase 4	10345715	1373863_at	1422615_at	1440609_at	10922783	Bt.16996.1.A1_at	--	--	1434184_s_at	--
IL10RA	0.002	-0.201	0.4	1.384	-0.195	0.445	0.675	1.219	-0.088	0.472	0.979	0.113	0.183	0.039	0.115	0.125	0.282	0	0.759	0.0397	Plasma Membrane	transmembrane receptor			3587	16154	117539	interleukin 10 receptor, alpha	10593050	1387728_at	1448731_at	1437808_x_at	10916973	Bt.24247.1.S1_at	204912_at	IL10RA	1456173_at	A_23_P203173
OSM	0.295			1.723	0.108	-0.023	0.318		-0.003	0.97	0.0552			0.00631	0.209	0.762	0.3		0.991	0.0652	Extracellular Space	cytokine	unspecified application		5008	18413	289747	oncostatin M	10373912	--	--	1438767_at	10773849	BtAffx.1.6.S1_at	214637_at	--	1438767_at	A_23_P166408
SNN	-0.1	0.58	-0.198	1.072	-0.344		0.98	1.153	0.347	0.611	0.338	0.0303	0.531	0.242	0.00104		0.00467	0.00133	0.494	0.0286	Plasma Membrane	other			8303	20621	29140	stannin	10433578	1370898_at	1422310_at	1422310_at	10740408	--	218033_s_at	SNN	1422310_at	A_24_P30923
CD47	0.197	0.623	0.531	0.863	0.248	0.507	1.48		-0.422	0.237	0.36	0.0908	0.0128	0.0561	0.00488	0.00229	0.000149		0.358	0.198	Plasma Membrane	transmembrane receptor	unspecified application		961	16423	29364	CD47 molecule	10436196	1369559_a_at	1449507_a_at	1428187_at	10753771	Bt.2626.1.S1_at	213857_s_at	--	1419554_at	A_23_P6935
PLA2G5	-0.07	0.588		1.231	0.25		0.984		-0.15		0.693	0.00823		0.0453	0.0743		0.162		0.881		Extracellular Space	enzyme		varespladib methyl, varespladib	5322	18784	29354	phospholipase A2, group V	10517655	1370068_at	--	1417814_at	10880872	--	215871_at	--	1417814_at	--
STAT5A	0.011	0.148	0.285	0.591	0.167	0.981	1.06		-0.033	-0.012	0.948	0.46	0.0868	0.138	0.042	0.000199	0.00733		0.937	0.942	Nucleus	transcription regulator			6776	20850	24918	signal transducer and activator of transcription 5A	10381172	1368231_at	1421469_a_at	1450259_a_at	10738225	Bt.4641.1.S1_at	203010_at	--	1421469_a_at	A_23_P207367
INHBA	0.088	0.091		1.058	0.528	0.898	1.71		1.237		0.635	0.358		0.409	0.00902	0.0156	0.00667		0.0635		Extracellular Space	growth factor	diagnosis		3624	16323	29200	inhibin, beta A	10403743	1369012_at	--	1458291_at	10798702	Bt.12760.1.S1_at	210511_s_at	--	1422053_at	--
IL15RA	0.202			1.011	0.222		1.55		0.469	0.934	0.138			0.0269	0.0539		9.4e-05		0.413	0.000571	Plasma Membrane	transmembrane receptor	prognosis		3601	16169	690369	interleukin 15 receptor, alpha	10469289	--	--	1448681_at	10799407	--	207375_s_at	--	1448681_at	A_23_P138680
NFKB1	0.184	0.782		1.526	0.363	1.92	0.967	0.631	0.908	0.78	0.0928	0.000853		0.0319	0.000626	9.56e-07	0.0332	7.31e-06	0.0451	0.000522	Nucleus	transcription regulator		triflusal, thalidomide	4790	18033	81736	nuclear factor of kappa light polypeptide gene enhancer in B-cells 1	10502299	1370968_at	--	1427705_a_at	10826918	Bt.9309.1.A1_at	209239_at	NFKB1	1427705_a_at	A_23_P30024
CASP4	0.339	0.526	1.797	0.18	0.369	1.87	0.613		0.108	-0.177	0.265	0.0664	2.82e-05	0.669	0.0118	0.00972	0.423		0.88	0.259	Cytoplasm	peptidase			837	12363	114555	caspase 4, apoptosis-related cysteine peptidase	10582997	1387818_at	1449591_at	1449591_at	10907825	Bt.16018.1.S1_a_at	208340_at	--	1449591_at	A_23_P35906
IFIT1B	0.295	-0.141	1.774	0.498	0.17				0.771		0.41	0.226	0.0474	0.21	0.298				0.371		Cytoplasm	other			439996	15957	56824	interferon-induced protein with tetratricopeptide repeats 1B	10462623	1369836_at	1450783_at	1450783_at	10729791	--	--	--	1450783_at	--
REL	0.725			0.389	0.095		0.71	2.021	0.805	-0.092	0.000992			0.222	0.245		0.13	1.26e-06	0.0627	0.616	Nucleus	transcription regulator			5966	19696	305584	v-rel reticuloendotheliosis viral oncogene homolog (avian)	10384725	--	--	1420710_at	10778763	--	206035_at	REL	1420710_at	A_23_P56938
MT1H	0.88	1.331	1.778	0.045	0.515	0.443	0.386		0.434	0.358	0.00443	0.0686	0.000672	0.897	6.87e-05	0.0154	0.0395		0.796	0.684	Other	other			4496	17750	689415	metallothionein 1H	10574023	1388271_at	1428942_at	1428942_at	10827989	Bt.2529.1.S1_at	206461_x_at	--	1428942_at	A_23_P163782
PSMB10	0.042	1.432	1.585	0.908	0.718	0.955	0.481		1.32	0.063	0.864	0.0362	0.000218	0.0321	8.89e-06	3.63e-05	0.0365		0.0239	0.655	Cytoplasm	peptidase		carfilzomib	5699	19171	291983	proteasome (prosome, macropain) subunit, beta type, 10	10581378	1374033_at	1448632_at	1448632_at	10810727	Bt.3624.1.S1_at	202659_at	--	1448632_at	A_23_P140807
NFKBIB	0.452	0.63	1.282	1.085	0.452	0.887	0.48	1.33	1.065	0.55	0.00752	0.00186	0.19	0.106	0.000282	9.1e-05	0.0989	0	0.00871	0.0899	Nucleus	transcription regulator			4793	18036	81525	nuclear factor of kappa light polypeptide gene enhancer in B-cells inhibitor, beta	10561516	1367943_at	1446718_at	1446718_at	10720262	Bt.20178.1.S1_at	214448_x_at	NFKBIB	1421266_s_at	A_23_P330895
TRAF3	0.073	0.785	1.661	0.71	0.262	0.831	0.9		1.524	0.724	0.62	0.000592	0.0256	0.219	0.00367	0.000151	0.00212		0.00251	0.000935	Cytoplasm	enzyme			7187	22031	362788	TNF receptor-associated factor 3	10398618	1373482_at	1449149_at	1418587_at	10887270	Bt.18290.1.A1_at	221571_at	--	1449149_at	A_32_P89837
TAPBP	0.137	1.249	1.245	0.806	0.601	0.566	0.915		0.351	0.442	0.539	0.00371	4.03e-05	0.105	0.000147	0.000187	0.00141		0.605	0.00609	Cytoplasm	transporter			6892	21356	25217	TAP binding protein (tapasin)	10444068	1369726_at	1421812_at	1450378_at	10831762	Bt.21678.1.S1_at	208829_at	--	1450378_at	A_23_P365719
IL1R1	0.196	0.106	-1.081	1.348	0.314	0.485	1.67		2.512		0.297	0.565	0.192	0.0288	0.0233	0.0754	0.000278		0.021		Plasma Membrane	transmembrane receptor		anakinra	3554	16177	25663	interleukin 1 receptor, type I	10345762	1369255_at	1459777_at	1459777_at	10922826	Bt.9175.1.A1_at	202948_at	--	1448950_at	--
LAMC2	0.151	0.139	-0.488	1.848	0.561	0.158	2.35		2.39		0.461	0.485	0.333	0.213	5.78e-05	0.227	0.000369		0.0057		Extracellular Space	other	diagnosis		3918	16782	192362	laminin, gamma 2	10358787	1379340_at	1452505_at	1452505_at	10768642	Bt.6509.1.S1_at	207517_at	--	1421279_at	--
JAG1	0.358	0.21	-0.215	1.066	0.128	0.066	2.47		0.933		0.117	0.591	0.535	0.292	0.0988	0.378	8.56e-07		0.281		Extracellular Space	growth factor	efficacy		182	16449	29146	jagged 1	10488060	1368725_at	1421106_at	1421105_at	10850228	Bt.6125.2.S1_at	209099_x_at	--	1421106_at	--
TNFSF10	0.074			1.351	-0.291	-0.026	2.02		1.208	0.204	0.824			0.0368	0.0442	0.738	0.000273		0.342	0.405	Extracellular Space	cytokine	efficacy		8743	22035	246775	tumor necrosis factor (ligand) superfamily, member 10	10491091	--	--	1439680_at	10814528	Bt.20790.1.S1_at	202688_at	--	1420412_at	A_23_P121253
SAMD4A	0.109		-0.202	0.776	-0.47		2.99		1.163		0.336		0.396	0.158	6.94e-05		3.55e-05		0.0125		Cytoplasm	translation regulator			23034	74480	305826	sterile alpha motif domain containing 4A	10414333	--	1436356_at	1429449_at	10779654	--	215120_s_at	--	1424594_at	--
EGR2	2.41	-0.309	-0.342	-0.809	0.048		0.352		0.734	1.534	0.00279	0.0208	0.0489	0.0407	0.727		0.634		0.587	0.00258	Nucleus	transcription regulator			1959	13654	114090	early growth response 2	10363735	1398266_a_at	1427683_at	1427682_a_at	10832802	--	205249_at	--	1427682_a_at	A_23_P46936
EREG	2.16	0.179	0.109	0.008	0.219		-0.851	2.449	0.968		0.00279	0.581	0.486	0.982	0.138		0.33	1.02e-07	0.273		Extracellular Space	growth factor	prognosis,response to therapy		2069	13874	59325	epiregulin	10523175	1369587_at	1419431_at	1419431_at	10775873	--	205767_at	EREG	1419431_at	--
IRF1	2.46	1.703	0.602	0.585	0.485	2.51	1.69		1.37	0.421	0.000253	0.00419	0.00138	0.0861	8.01e-05	8.79e-08	2.85e-06		0.0126	0.0144	Nucleus	transcription regulator			3659	16362	24508	interferon regulatory factor 1	10376060	1368073_at	1448436_a_at	1448436_a_at	10733553	Bt.10077.1.S2_at	202531_at	--	1448436_a_at	A_23_P41765
FAS	1.65	1.318	0.427	1.049	0.334	0.762	0.257		1.875	0.526	0.000395	0.0023	0.0935	0.0269	0.00583	0.027	0.231		0.0408	0.00898	Plasma Membrane	transmembrane receptor	diagnosis,disease progression,efficacy	pyrazinamide	355	14102	246097	Fas cell surface death receptor	10462603	1384842_s_at	1460251_at	1460251_at	10714890	Bt.4345.1.S1_at	216252_x_at	--	1460251_at	A_23_P63896
MAFF	0.88	1.454	0.288	0.27	-0.106	0.916	0.522	1.163	1.758	1.058	0.0394	0.0426	0.333	0.393	0.285	0.00902	0.0379	0.000112	0.0574	0.0581	Nucleus	transcription regulator			23764	17133	366960	v-maf musculoaponeurotic fibrosarcoma oncogene homolog F (avian)	10425283	1380229_at	1418936_at	1418936_at	10897643	Bt.7142.2.S1_a_at	205193_at	MAFF	1418936_at	A_23_P103110
ZFP36	1.79	1.241	-0.201	-0.198	0.423	0.585	0.47	2.224	0.534	0.183	1.61e-05	0.00295	0.291	0.56	0.00109	0.0102	0.206	1.01e-10	0.507	0.508	Nucleus	transcription regulator			7538	22695	79426	ZFP36 ring finger protein	10561453	1387870_at	1452519_a_at	1452519_a_at	10720215	Bt.3863.1.S1_at	201531_at	ZFP36	1452519_a_at	A_23_P39237
IER3	1.81	1.805	0.718	0.496	0.678	0.956	0.654		0.383	2.138	0.00233	0.0188	0.00916	0.231	0.000196	0.0116	0.0374		0.572	0.0138	Cytoplasm	other	unspecified application		8870	15937	294235	immediate early response 3	10444890	1388587_at	1419647_a_at	1419647_a_at	10831077	Bt.2153.1.S1_at	201631_s_at	--	1419647_a_at	A_23_P42257
ZC3H12A	1.13	1	0.567	0.908	0.403	1.07	1.46	2.622	0.516	1.292	0.000678	0.0117	0.179	0.0334	0.00142	9.86e-06	0.0159	3.79e-12	0.378	0.012	Cytoplasm	other			80149	230738	313587	zinc finger CCCH-type containing 12A	10516266	1393140_at	1427348_at	1427348_at	10879726	Bt.8745.1.S1_at	218810_at	ZC3H12A	1443993_at	A_23_P326160
ATF3	1.09	0.111		-0.133	-0.073	0.904	1.11		-0.678	1.394	0.016	0.595		0.699	0.566	0.000442	0.000896		0.383	0.0262	Nucleus	transcription regulator	unspecified application		467	11910	25389	activating transcription factor 3	10361091	1369268_at	--	1449363_at	10770710	Bt.18533.1.S1_at	202672_s_at	--	1449363_at	A_23_P34915
BTG2	1.66	0.977	0.468	-0.17	0.187	0.552	0.261	1.371	-0.778	0.84	0.00162	0.00668	0.0724	0.688	0.055	0.0149	0.384	3.46e-05	0.393	0.04	Nucleus	transcription regulator			7832	12227	29619	BTG family, member 2	10357875	1386995_at	1448272_at	1416250_at	10767767	Bt.5326.2.S1_at	201235_s_at	BTG2	1448272_at	A_23_P62901
KLF10	1.38	0.275		0.036	-0.02	0.614	0.23	1.976	-0.923	0.5	0.000308	0.0777		0.933	0.782	0.0247	0.284	1.53e-06	0.0365	0.0882	Nucleus	transcription regulator			7071	21847	81813	Kruppel-like factor 10	10428302	1368650_at	--	1416029_at	10903459	Bt.9527.1.A1_at	202393_s_at	KLF10	1416029_at	A_23_P168828
GEM	1.41	0.506	0.719	-0.755	-0.062	0.055	0.109		-0.497		0.00862	0.0695	0.0747	0.43	0.571	0.653	0.637		0.366		Plasma Membrane	enzyme			2669	14579	297902	GTP binding protein overexpressed in skeletal muscle	10503334	1382351_at	1426063_a_at	1426063_a_at	10867657	Bt.28062.1.S1_at	204472_at	--	1426063_a_at	--
PLK3	0.659	-0.077	0.65	-0.27	0.094	0.185	0.265	1.241	-0.713	0.833	0.0189	0.496	0.297	0.375	0.316	0.576	0.411	0.00098	0.308	0.00112	Nucleus	kinase			1263	12795	58936	polo-like kinase 3	10515399	1393155_at	1434496_at	1434496_at	10878938	Bt.21013.1.S1_at	204958_at	PLK3	1434496_at	A_23_P51646
EGR1	1.12	-0.104	-0.347	-0.617	0.419	0.784	0.108		-0.141	0.226	0.00107	0.553	0.221	0.112	0.0122	0.024	0.668		0.743	0.394	Nucleus	transcription regulator	diagnosis		1958	13653	24330	early growth response 1	10454782	1368321_at	1417065_at	1417065_at	10800919	Bt.22265.1.S1_at	201693_s_at	--	1417065_at	A_23_P214080
NR4A1	1.37	-0.375	-0.234	-0.091	1.6	0.358	0.775	1.822	-0.406	0.291	0.0589	0.0759	0.316	0.826	0.000368	0.0273	0.228	4.42e-06	0.499	0.186	Nucleus	ligand-dependent nuclear receptor	unspecified application		3164	15370	79240	nuclear receptor subfamily 4, group A, member 1	10427035	1386935_at	1416505_at	1416505_at	10899387	Bt.23373.1.S1_at	210226_at	NR4A1	1416505_at	A_23_P128230
ASS1	0.063	2.116	-0.2	-0.247	1.76	-0.127	0.26		-0.135	-0.115	0.606	0.000135	0.45	0.394	4.76e-06	0.479	0.363		0.767	0.425	Cytoplasm	enzyme			445	11898	25698	argininosuccinate synthase 1	10471154	1370964_at	1459937_at	1416239_at	10835355	Bt.1370.1.S1_at	207076_s_at	--	1459937_at	A_23_P31921
ANGPTL4	0.223	2.047	1.033	-0.31	0.282	-0.153	-0.567		-0.802		0.0393	0.0401	0.385	0.638	0.117	0.196	0.122		0.149		Extracellular Space	other			51129	57875	362850	angiopoietin-like 4	10450038	1388924_at	1417130_s_at	1453410_at	10901166	Bt.4816.1.S1_at	221009_s_at	--	1453410_at	--
DUSP1	0.046	1.36		-0.541	0.438	0.38	-0.926		-0.573	0.51	0.841	0.00439		0.112	0.000253	0.178	0.161		0.1	0.109	Nucleus	phosphatase	diagnosis,efficacy		1843	19252	114856	dual specificity phosphatase 1	10449284	1368146_at	--	1448830_at	10732652	Bt.1658.1.S1_at	201044_x_at	--	1448830_at	A_23_P110712
AGTR1	-0.07	1.398		-0.725	0.136	-0.468	0.267		-0.813		0.441	0.0435		0.0603	0.162	0.0383	0.406		0.365		Plasma Membrane	G-protein coupled receptor		amlodipine/olmesartan medoxomil, olmesartan, amlodipine/valsartan/hydrochlorothiazide, amlodipine/telmisartan, aliskiren/valsartan, azilsartan medoxomil, amlodipine/olmesartan medoxomil/hydrochlorothiazide, azilsartan medoxomil/chlorthalidone, amlodipine/valsartan, losartan/hydrochlorothiazide, valsartan/hydrochlorothiazide, candesartan, candesartan cilexetil, olmesartan medoxomil, irbesartan, lo…	185	11607	24180	angiotensin II receptor, type 1	10404376	1384240_at	--	1436739_at	10798194	Bt.4539.1.S1_at	205357_s_at	--	1436739_at	--
B2M	0.116	1.497	0.322	0.184	0.221	0.105	0.244		-0.291	-0.367	0.355	0.0451	0.0389	0.502	0.0132	0.468	0.202		0.3	0.497	Plasma Membrane	transmembrane receptor	disease progression,efficacy,safety,unspecified application		567	12010	24223	beta-2-microglobulin	10475414	1371440_at	1449289_a_at	1452428_a_at	10839232	Bt.5269.1.S1_at	216231_s_at	--	1452428_a_at	A_24_P740662
TNN	0.345	1.731		0.299	0.104		0.472		-0.271	-0.614	0.297	0.00307		0.784	0.449		0.366		0.36	0.00567	Plasma Membrane	other			63923	329278	304913	tenascin N	10359307	1379331_at	--	1442140_at	10769106	--	215271_at	--	1442140_at	A_32_P480177
ALDH3A1	0.149	1.619		0.011	0.41	-0.02	0.894		-0.525		0.402	4.89e-05		0.995	0.00977	0.809	0.0985		0.735		Cytoplasm	enzyme	diagnosis,unspecified application		218	11670	25375	aldehyde dehydrogenase 3 family, member A1	10376765	1368130_at	--	1418752_at	10734228	Bt.13116.1.S1_at	205623_at	--	1418752_at	--
ST3GAL3	-0.032	1.443	0.102	-0.309	0.198	-0.173			-0.413	-0.16	0.721	0.0396	0.576	0.397	0.0513	0.217			0.273	0.431	Cytoplasm	enzyme			6487	20441	64445	ST3 beta-galactoside alpha-2,3-sialyltransferase 3	10515574	1369539_at	1450406_a_at	1450406_a_at	10879090	Bt.8800.1.S1_at	--	--	1450406_a_at	A_23_P200999
TICAM1	0.029			0.001			0.416	2.049	-0.617	0.318	0.862			0.998			0.0813	2.57e-06	0.247	0.0542	Nucleus	other			148022	106759		toll-like receptor adaptor molecule 1	10452022	--	--	1454676_s_at	--	--	213191_at	TICAM1	1454676_s_at	A_23_P90311
HIVEP1	0.651	1.808	0.599	0.753	0.634	-0.025	0.51		0.759	1.101	0.0254	0.00189	0.0393	0.133	1.09e-05	0.875	0.0516		0.204	0.000259	Nucleus	transcription regulator			3096	110521	117140	human immunodeficiency virus type I enhancer binding protein 1	10404774	1391560_at	1422742_at	1422742_at	10797863	Bt.18057.1.A1_at	204512_at	--	1422742_at	A_23_P19619
CYBA	-0.053	1.065	0.134	0.115	0.233	-0.011	-0.315		0.502	0.167	0.694	0.000281	0.445	0.73	0.0116	0.94	0.12		0.886	0.271	Cytoplasm	enzyme			1535	13057	79129	cytochrome b-245, alpha polypeptide	10582303	1370219_at	1454268_a_at	1454268_a_at	10811571	Bt.4140.1.S1_at	203028_s_at	--	1454268_a_at	A_23_P163506
RFTN1	0.158	1.674	0.184	0.044	0.594		-0.033		0.928	0.327	0.537	0.00132	0.401	0.961	0.000272		0.859		0.0613	0.157	Plasma Membrane	other			23180	76438	501095	raftlin, lipid raft linker 1	10451710	1382590_at	1428696_at	1428696_at	10921343	--	212646_at	--	1428696_at	A_23_P315571
ABCA1	0.03	1.361	0.31	0.579	0.346		0.402		0.193		0.699	0.0154	0.147	0.301	0.00114		0.386		0.729		Plasma Membrane	transporter		probucol	19	11303	313210	ATP-binding cassette, sub-family A (ABC1), member 1	10512949	1394490_at	1421840_at	1421839_at	10876769	--	203505_at	--	1421840_at	--
P2RX5	0.049	1.605		0.505	0.394	0.151	0.003		0.173	-0.024	0.67	0.00242		0.136	0.00111	0.391	0.992		0.793	0.856	Plasma Membrane	ion channel			5026	94045	113995	purinergic receptor P2X, ligand-gated ion channel, 5	10378319	1369674_at	--	1449433_at	10735647	Bt.16016.1.S1_at	210448_s_at	--	1449433_at	A_23_P433785
MVP	-0.062	1.397	0.836	0.376	0.217	0.338	-0.218		0.494	0.305	0.722	0.00252	0.00715	0.364	0.0109	0.00537	0.455		0.234	0.149	Nucleus	other			9961	78388	64681	major vault protein	10568115	1367925_at	1456586_x_at	1456586_x_at	10725893	Bt.5390.1.S1_at	202180_s_at	--	1448618_at	A_23_P88819
TIFA	0.661	1.328	0.664	0.654	0.295	0.212		4.146	-0.069	0.017	0.183	0.00198	0.0824	0.16	0.0187	0.0816		0	0.913	0.937	Other	other			92610	211550	310877	TRAF-interacting protein with forkhead-associated domain	10495967	1382311_at	1426501_a_at	1426501_a_at	10818983	Bt.29044.1.S1_at	--	TIFA	1426501_a_at	A_24_P350686
TMEM176B	0.089	1.725	0.734	0.232	-0.48	0.024	-0.236		0.058		0.674	0.0241	0.0219	0.519	0.000699	0.766	0.692		0.918		Other	other			28959	65963	171411	transmembrane protein 176B	10544596	1368840_at	1418004_a_at	1418004_a_at	10862415	Bt.21250.1.S1_a_at	220532_s_at	--	1418004_a_at	--
CEBPB	0.435	1.004	0.49	0.113	0.211		0.003		-1.095	0.64	0.0182	0.0185	0.037	0.696	0.0512		0.989		0.331	0.00169	Nucleus	transcription regulator			1051	12608	24253	CCAAT/enhancer binding protein (C/EBP), beta	10478890	1387087_at	1427844_a_at	1418901_at	10842469	--	212501_at	--	1418901_at	A_23_P411296
NFKBIZ	0.959	1.058	0.416	0.295	0.313	1.71		3.31	-0.642		0.000355	0.0871	0.016	0.361	0.00428	5.07e-05		0	0.271		Nucleus	transcription regulator			64332	80859	304005	nuclear factor of kappa light polypeptide gene enhancer in B-cells inhibitor, zeta	10439936	1378032_at	1448728_a_at	1417483_at	10750848	Bt.8227.1.S1_at	--	NFKBIZ	1448728_a_at	--
OPTN	0.19	1.403	0.154	0.212	0.218	1.09	1.11		-0.423	0.683	0.273	0.00879	0.382	0.444	0.0213	4.99e-06	0.000917		0.36	0.00137	Cytoplasm	other	unspecified application		10133	71648	246294	optineurin	10479833	1388432_at	1435679_at	1429778_at	10796326	Bt.17777.1.S1_at	202073_at	--	1429778_at	A_23_P1461
SERPINB2	0.192	1.805	0.234	1.49	0.262	0.985	1.32		-0.458	0.427	0.771	0.135	0.382	0.00622	0.0506	0.0191	0.00105		0.877	0.0297	Extracellular Space	other			5055	18788	60325	serpin peptidase inhibitor, clade B (ovalbumin), member 2	10349157	1368487_at	1419082_at	1419082_at	10763367	Bt.13073.1.S1_at	204614_at	--	1419082_at	A_24_P245379
CTSC	-0.019	1.207	2.445	-0.073	-0.146	0.539	-0.479		-1.328	-0.133	0.865	0.0364	0.115	0.857	0.0881	0.169	0.0329		0.489	0.404	Cytoplasm	peptidase	unspecified application		1075	13032	25423	cathepsin C	10554789	1368280_at	1437939_s_at	1437939_s_at	10708521	Bt.8022.1.S1_at	201487_at	--	1416382_at	A_24_P115762
BST2	0.108	0.312	1.937	0.069	0.957		-0.299		-0.713	0.152	0.452	0.248	0.000246	0.8	7.54e-05		0.262		0.0981	0.433	Plasma Membrane	other			684	69550	378947	bone marrow stromal cell antigen 2	10579532	1390738_at	1424921_at	1424921_at	10790811	--	201641_at	--	1424921_at	A_23_P39465
OAS1	0.613	-0.037	1.636	0.009	0.94	0.665	-0.349		-1.192		0.0165	0.734	0.0249	0.977	0.00972	0.00245	0.654		0.0232		Cytoplasm	enzyme			4938	23960|246730	192281	2'-5'-oligoadenylate synthetase 1, 40/46kDa	10533256	1371152_a_at	1424775_at	1424775_at	10758777	Bt.20891.1.S1_at	205552_s_at	--	1424775_at	--
ISG15	0.031	0.237			1.19	1.07	-0.068			0.174	0.876	0.409			0.00349	0.000972	0.725			0.206	Extracellular Space	other			9636	100038882	298693	ISG15 ubiquitin-like modifier	10451287	1382314_at	--	--	10882317	Bt.12304.1.S1_at	205483_s_at	--	--	A_23_P819
PLAGL2	0.02		1.433	-0.921			-0.261	1.915	-0.329	0.281	0.833		0.145	0.0738			0.412	7.88e-06	0.645	0.108	Nucleus	transcription regulator	disease progression		5326	54711		pleiomorphic adenoma gene-like 2	10488697	--	1442235_at	1417518_at	--	--	202924_s_at	PLAGL2	1417518_at	A_23_P6151
IRF7	0.01	0.409	1.392	0.107	1.34	0.54	0.854		-1.071	0.419	0.887	0.313	0.0245	0.75	0.00145	0.0016	0.005		0.154	0.0734	Nucleus	transcription regulator			3665	54123	293624	interferon regulatory factor 7	10569102	1383564_at	1417244_a_at	1417244_a_at	10726758	Bt.5768.1.S1_at	208436_s_at	--	1417244_a_at	A_24_P378019
ATP1A1	-0.109	0.089	1.868	-0.9	0.126	0.172	0.066		-1.403	0.289	0.363	0.862	0.0239	0.376	0.0865	0.193	0.75		0.208	0.245	Plasma Membrane	transporter		digoxin, omeprazole, trichloromethiazide, ethacrynic acid, bretylium, perphenazine, ouabain, digitoxin	476	11928	24211	ATPase, Na+/K+ transporting, alpha 1 polypeptide	10500685	1371108_a_at	1435920_x_at	1435919_at	10825472	Bt.18949.1.S1_at	220948_s_at	--	1435920_x_at	A_23_P1072
TIMP2	-0.091	0.23		-1.304	-0.1	0.044	-0.432		-0.878	0.141	0.359	0.395		0.0397	0.221	0.899	0.12		0.0433	0.309	Extracellular Space	other	efficacy,unspecified application		7077	21858	29543	TIMP metallopeptidase inhibitor 2	10393559	1367823_at	--	1437081_at	10749484	Bt.435.1.S1_at	203167_at	--	1450040_at	A_23_P107401
KCNJ2	-0.644	-0.155	0.574	-1.11	0.3	-0.076	-0.826	4.052	-0.367		0.0167	0.274	0.491	0.0683	0.00909	0.718	0.071	0	0.598		Plasma Membrane	ion channel		nicorandil, amiodarone	3759	16518	29712	potassium inwardly-rectifying channel, subfamily J, member 2	10382321	1368793_at	1450503_at	1450503_at	10739353	Bt.126.1.S2_at	206765_at	KCNJ2	1450503_at	--
GCH1	0.751	1.798	1.288	0.423	0.631	0.271	0.698	1.504	-1.521	-0.202	0.0253	0.0421	0.0751	0.177	0.000791	0.0953	0.00189	9.18e-12	0.00984	0.283	Cytoplasm	enzyme			2643	14528	29244	GTP cyclohydrolase 1	10419288	1387221_at	1420499_at	1420499_at	10782919	Bt.2318.2.S1_at	204224_s_at	GCH1	1429692_s_at	A_24_P167642
HLA-E	-0.086	1.934	1.34	0.016	0.813		0.669		-1.866	0.216	0.77	0.0133	0.00532	0.954	0.000351		0.0106		0.0157	0.181	Plasma Membrane	transmembrane receptor	prognosis		3133	15040	294228	major histocompatibility complex, class I, E	10450682	1388212_a_at	1449556_at	1449556_at	10827809	--	200905_x_at	--	1449556_at	A_23_P30848
LBP	0.536	1.44	1.669	0.716	-0.018	-0.232	0.459		-2.473		0.134	0.0217	0.0029	0.108	0.773	0.584	0.0496		0.00598		Plasma Membrane	transporter	diagnosis,efficacy		3929	16803	29469	lipopolysaccharide binding protein	10478048	1387868_at	1448550_at	1447520_at	10841693	Bt.24181.1.S1_at	211652_s_at	--	1448550_at	--
MT1E	0.449	1.269	1.161	0.787		0.174	0.459		-1.932	0.152	0.209	0.0763	0.000988	0.679		0.613	0.151		0.227	0.859	Cytoplasm	other			4493	17748	24567	metallothionein 1E	10574027	1371237_a_at	1422557_s_at	1451612_at	--	Bt.14200.1.A1_at	216336_x_at	--	1422557_s_at	A_23_P206724
BHLHE40	0.51	0.918	0.484	0.521	0.203	0.194	1.05		-1.896	0.737	0.146	0.112	0.169	0.367	0.103	0.555	0.0127		0.00883	0.0778	Nucleus	transcription regulator			8553	20893	79431	basic helix-loop-helix family, member e40	10540472	1369415_at	1418025_at	1418025_at	10857610	Bt.22344.1.S1_at	201170_s_at	--	1418025_at	A_24_P268676
VEGFA	0.488	0.854	0.168	-0.477	0.509	-0.004	1.06		-1.9	0.439	0.00929	0.127	0.285	0.267	0.00463	0.98	0.0196		0.0504	0.028	Extracellular Space	growth factor	diagnosis,efficacy,prognosis,safety,unspecified application	dalteparin, bevacizumab, ranibizumab, aflibercept, bevacizumab/5-fluorouracil, pegaptanib	7422	22339	83785	vascular endothelial growth factor A	10451198	1370081_a_at	1451959_a_at	1420909_at	10921772	Bt.4138.1.S1_a_at	210512_s_at	--	1420909_at	A_24_P12401
MMP12	0.006	1.554	0.725	-0.422	0.122		0.19		-2.33		0.926	0.0214	0.249	0.418	0.573		0.453		0.00237		Extracellular Space	peptidase	efficacy,unspecified application	marimastat	4321	17381	117033	matrix metallopeptidase 12 (macrophage elastase)	10583056	1368530_at	1449153_at	1449153_at	10907869	--	204580_at	--	1449153_at	--
PLK2	0.081	0.691	0.365	-0.491	0.279	0.85	0.347	2.454	-1.674		0.415	0.0343	0.236	0.619	0.029	0.00296	0.155	4.99e-07	0.109		Nucleus	kinase			10769	20620	83722	polo-like kinase 2	10407126	1368106_at	1427005_at	1443780_at	10812954	Bt.10259.1.A1_at	201939_at	PLK2	1443780_at	--
ABCC3	0.161	0.317	1.322	0.269	0.06	0.583	-0.48		-2.252		0.174	0.0722	0.0259	0.539	0.503	0.00278	0.116		0.101		Plasma Membrane	transporter	diagnosis,prognosis		8714	76408	140668	ATP-binding cassette, sub-family C (CFTR/MRP), member 3	10389894	1369698_at	1428988_at	1428988_at	10746293	Bt.9593.1.S1_at	209641_s_at	--	1428988_at	--
CHRNG	0.194	-0.171	1.348	0.472	0.06	0.08	-0.055		-2.079		0.342	0.168	0.144	0.522	0.387	0.291	0.946		0.013		Plasma Membrane	transmembrane receptor		ABT-089, isoflurane, mecamylamine, succinylcholine, rocuronium, doxacurium, mivacurium, pipecuronium, rapacuronium, metocurine, atracurium, cisatracurium, acetylcholine, nicotine, D-tubocurarine, arecoline, enflurane, pancuronium, vecuronium	1146	11449	25753	cholinergic receptor, nicotinic, gamma (muscle)	10348166	1387727_at	1452520_a_at	1427728_at	10924989	Bt.4960.1.S1_at	221355_at	--	1449532_at	--
AATK	0.263	0.281	0.266	0.288	-0.236	-0.684	-0.13		-2.144		0.125	0.1	0.493	0.573	0.0537	0.00143	0.631		0.00311		Cytoplasm	kinase			9625	11302	690853	apoptosis-associated tyrosine kinase	10393668	1385333_at	1416936_at	1416936_at	10749533	Bt.16709.1.A1_at	205986_at	--	1416936_at	--
GSK3B	-0.018	0.187	0.739	0.378	0.126	-0.163	0.408		-2.276	-0.05	0.834	0.574	0.156	0.375	0.111	0.0975	0.0539		0.0133	0.769	Nucleus	kinase	efficacy	enzastaurin	2932	56637	84027	glycogen synthase kinase 3 beta	10435676	1370267_at	1437001_at	1454958_at	10754188	Bt.18755.2.S1_at	209945_s_at	--	1439931_at	A_24_P243044
NR1H3	0.029	0.302		-0.079	0.302	-0.404	0.319		-2.401	-0.386	0.853	0.589		0.766	0.00266	0.0151	0.476		0.00865	0.17	Nucleus	ligand-dependent nuclear receptor			10062	22259	58852	nuclear receptor subfamily 1, group H, member 3	10484987	1387365_at	--	1450444_a_at	10847351	Bt.17265.1.A1_a_at	203920_at	--	1450444_a_at	A_23_P47135
ADRB1	0.082	0.002		0.209	0.092	0.017	-0.008		-2.924		0.506	0.987		0.505	0.232	0.801	0.994		0.00738		Plasma Membrane	G-protein coupled receptor	prognosis,unspecified application	articaine/epinephrine, bupivacaine/epinephrine, carteolol, dipivefrin, epinephrine/prilocaine, epinephrine/lidocaine, KUL 7211, PYM-50018, nebivolol, bopindolol, latanoprost/timolol, bisoprolol/hydrochlorothiazide, amiodarone, carvedilol, ephedrine, guanethidine, levalbuterol, propranolol, betaxolol, pindolol, esmolol, atenolol, bupranolol, metoprolol, alprenolol, dorzolamide/timolol, levobetaxol…	153	11554	24925	adrenoceptor beta 1	10464167	1369806_at	--	1423420_at	10716262	Bt.27278.1.S1_at	208214_at	--	1423420_at	--
Nppb	0.504	-0.089		-0.139	-0.177				-2.676		0.0183	0.426		0.839	0.182				0.0101		Other	other				18158	25105	natriuretic peptide type B	10510260	1367616_at	--	1450791_at	10873895	--	--	--	1450791_at	--
LAD1	-0.001	-0.135	-0.422	-0.032	0.235		-0.564		-2.246		0.983	0.221	0.23	0.944	0.0487		0.155		0.00902		Extracellular Space	other			3898	16763	313325	ladinin 1	10350159	1374195_at	1418449_at	1418449_at	10869693	--	203287_at	--	1418449_at	--
THY1	0.101	-0.439		-0.468	-0.464		0.173		-2.579	0.013	0.61	0.0081		0.615	0.00066		0.546		0.00827	0.927	Plasma Membrane	other	diagnosis,disease progression		7070	21838	24832	Thy-1 cell surface antigen	10584628	1369652_at	--	1423135_at	10909407	--	213869_x_at	--	1423135_at	A_23_P36364
GADD45A	1	0.284	0.261	-0.249	-0.155	0.37	-0.069		-1.725	-0.186	0.00389	0.373	0.245	0.389	0.138	0.106	0.801		0.208	0.167	Nucleus	other	efficacy		1647	13197	25112	growth arrest and DNA-damage-inducible, alpha	10545130	1368947_at	1449519_at	1449519_at	10862867	Bt.6446.1.S1_at	203725_at	--	1449519_at	A_23_P23221
CCR5		-0.092	-0.232	0.553	0.028	0.011	-0.401		-1.989			0.446	0.504	0.54	0.862	0.893	0.306		0.0332		Plasma Membrane	G-protein coupled receptor	diagnosis,efficacy	maraviroc, vicriviroc, SCH 351125	1234	12774	117029	chemokine (C-C motif) receptor 5 (gene/pseudogene)	--	1369290_at	1424727_at	1422259_a_at	10914618	Bt.21331.2.S1_at	206991_s_at	--	1422260_x_at	--
IL21R	-0.032			0.798	-0.219	-0.004	-0.3		-1.976	0.328	0.814			0.417	0.0556	0.964	0.529		0.00503	0.118	Plasma Membrane	transmembrane receptor			50615	60504	308977	interleukin 21 receptor	10557342	--	--	1450456_at	10710795	Bt.25383.1.A1_at	221658_s_at	--	1450456_at	A_24_P227927
HEXA	-0.176	-0.007		-0.012	-0.227	0.062	-0.135		-1.144	-0.049	0.433	0.961		0.972	0.0276	0.454	0.574		0.00286	0.83	Cytoplasm	enzyme			3073	15211	300757	hexosaminidase A (alpha polypeptide)	10585874	1373222_at	--	1449024_a_at	10910490	Bt.6065.1.S1_at	201765_s_at	--	1449024_a_at	A_23_P129101
HEXB	0.101	0.152		-0.127	-0.221		0.024		-1.151	0.094	0.589	0.528		0.715	0.0325		0.892		0.00572	0.574	Cytoplasm	enzyme			3074	15212	294673	hexosaminidase B (beta polypeptide)	10411373	1372706_at	--	1437874_s_at	10820693	--	201944_at	--	1460180_at	A_23_P156049
ENTPD5	-0.116	-0.101	-0.513	0.371	0.013	0.072	-0.179		-1.312		0.103	0.807	0.187	0.482	0.913	0.673	0.667		0.0021		Cytoplasm	enzyme			957	12499	314312	ectonucleoside triphosphate diphosphohydrolase 5	10401454	1382434_at	1458677_at	1433763_at	10891104	Bt.21570.1.A1_at	205757_at	--	1417383_at	--
PLD3	-0.104	-0.048		0.298	0.165	-0.106	0.062		-1.189	-0.369	0.733	0.576		0.432	0.0449	0.597	0.942		0.00733	0.193	Cytoplasm	enzyme			23646	18807	361527	phospholipase D family, member 3	10561306	1380661_at	--	1416013_at	10720097	Bt.7888.1.S1_at	201050_at	--	1416013_at	A_24_P931974
LY96	-0.062	0.377		0.294	-0.333	0.154	-0.578		-1.04	-0.099	0.804	0.391		0.319	0.00881	0.124	0.0486		0.0167	0.592	Plasma Membrane	transmembrane receptor			23643	17087	448830	lymphocyte antigen 96	10344966	1382277_at	--	1449874_at	10874918	Bt.8938.1.S1_at	206584_at	--	1449874_at	A_23_P94230
NAGLU	-0.144	0.007		0.137		-0.053	-0.519		-1.623	0.179	0.501	0.979		0.671		0.676	0.18		0.00779	0.372	Cytoplasm	enzyme	unspecified application		4669	27419	360630	N-acetylglucosaminidase, alpha	10381211	1389746_at	--	1417706_at	--	Bt.4204.1.S1_at	204360_s_at	--	1417706_at	A_23_P26945
NET1	-0.075	-0.191	-0.524	0.498	-0.177	-0.025	-0.631		-1.253	-0.091	0.507	0.307	0.0144	0.194	0.0426	0.924	0.0361		0.00299	0.503	Nucleus	other			10276	56349	307098	neuroepithelial cell transforming 1	10407420	1372000_at	1421321_a_at	1421321_a_at	10796074	Bt.6157.1.S1_at	201830_s_at	--	1421321_a_at	A_23_P83931
ENPP3	0.024	0.847	-0.795	0.321	-0.078	-0.085	0.135		-2.226		0.876	0.119	0.151	0.313	0.311	0.241	0.836		0.00423		Plasma Membrane	enzyme			5169	209558	54410	ectonucleotide pyrophosphatase/phosphodiesterase 3	10368317	1367905_at	1427302_at	1427302_at	10702224	Bt.9659.1.S1_a_at	219912_s_at	--	1427302_at	--
EXT1	-0.043	0.034	-0.951	0.289	0.162	-0.289	0.641		-2.161		0.568	0.733	0.217	0.514	0.0381	0.0758	0.376		0.0401		Cytoplasm	enzyme			2131	14042	299907	exostosin glycosyltransferase 1	10428579	1373393_at	1458054_at	1417730_at	10903709	Bt.19542.1.S1_at	214985_at	--	1458054_at	--
INSR	0.126	-0.053	-0.455	0.38	-0.031	-0.292	0.709		-1.591	-0.057	0.315	0.86	0.218	0.398	0.759	0.0378	0.0587		0.0386	0.871	Plasma Membrane	kinase	prognosis	insulin detemir, INS, insulin aspart, insulin glulisine, insulin lispro, insulin glargine, protamine zinc insulin	3643	16337	24954	insulin receptor	10576692	1392043_at	1421380_at	1421380_at	10756229	Bt.28461.2.S1_a_at	207851_s_at	--	1434446_at	A_23_P4764
PER2		0.204	-0.249	0.603	-0.143	0.098	0.484		-1.937	0.164		0.184	0.519	0.644	0.231	0.735	0.475		0.0292	0.427	Nucleus	other			8864	18627	63840	period circadian clock 2	--	1368303_at	1457350_at	1457350_at	10929842	Bt.15697.2.S1_at	208518_s_at	--	1457350_at	A_23_P209320
GRN	-0.062	0.287	0.228	0.285	-0.02	-0.123	0.211		-1.636	0.064	0.853	0.142	0.197	0.459	0.81	0.299	0.528		0.00276	0.75	Extracellular Space	growth factor			2896	14824	29143	granulin	10381588	1386893_at	1448148_at	1448148_at	10738576	Bt.7413.1.S1_at	200678_x_at	--	1448148_at	A_23_P49708
TNFRSF1A	-0.187	0.243		0.323	0.088	0.144	0.509		-1.127	0.284	0.245	0.102		0.302	0.252	0.343	0.125		0.00694	0.0378	Plasma Membrane	transmembrane receptor	safety,unspecified application		7132	21937	25625	tumor necrosis factor receptor superfamily, member 1A	10541895	1367715_at	--	1417291_at	10858967	Bt.3890.1.S1_at	207643_s_at	--	1417291_at	A_23_P139722
PPP1R15A	0.227	0.259		0.01	0.165	0.431	0.575	3.344	-1.62	0.618	0.118	0.335		0.972	0.106	0.201	0.00875	0	0.113	0.00411	Cytoplasm	other			23645	17872	171071	protein phosphatase 1, regulatory subunit 15A	10563338	1370174_at	--	1448325_at	10721865	Bt.1187.1.S1_at	37028_at	PPP1R15A	1448325_at	A_23_P90172
CTSB	-0.057	0.506	0.165	-0.618	-0.053	-0.209	0.15		-1.605	0.11	0.703	0.0448	0.427	0.45	0.417	0.09	0.402		0.034	0.387	Cytoplasm	peptidase			1508	13030	64529	cathepsin B	10415844	1367646_at	1417491_at	1444987_at	10780990	Bt.393.1.S2_at	200839_s_at	--	1444987_at	A_23_P215944
CYTIP	-0.136			-0.779	-0.177		-0.142		-2.011	-0.143	0.171			0.558	0.0512		0.863		0.022	0.632	Cytoplasm	other			9595	227929	311047	cytohesin 1 interacting protein	10482802	--	--	1451206_s_at	10845407	--	209606_at	--	1443928_at	A_23_P90626
LOX	0.014	0.148		-0.704	0.268	-0.265	-0.358		-1.868		0.952	0.346		0.441	0.0204	0.346	0.637		0.00126		Extracellular Space	enzyme			4015	16948	24914	lysyl oxidase	10458894	1368172_a_at	--	1416121_at	10804463	Bt.8948.1.S1_at	213640_s_at	--	1448228_at	--
IL17D	-0.032	-0.289	-0.97	-1.154		-0.138			-2.035	0.098	0.689	0.0894	0.203	0.541		0.272			0.0151	0.534	Extracellular Space	other			53342	239114	691799	interleukin 17D	10415636	1375285_at	1456612_at	1435714_x_at	--	Bt.20223.2.S1_at	--	--	1435714_x_at	A_23_P345692
WNT1	0.068	-0.145		-0.942	-0.036		0.498		-1.853		0.719	0.13		0.32	0.737		0.231		0.0205		Extracellular Space	cytokine			7471	22408	24881	wingless-type MMTV integration site family, member 1	10426637	1385013_at	--	1425377_at	10899048	--	208570_at	--	1425377_at	--
CD28	0.313	-0.241	0.527	-0.465	0.44	-0.187	0.556		-1.889		0.161	0.109	0.363	0.808	0.0103	0.122	0.525		0.0457		Plasma Membrane	transmembrane receptor	efficacy		940	12487	25660	CD28 molecule	10346783	1369865_at	1437025_at	1437025_at	10923799	Bt.48.3.S1_a_at	211861_x_at	--	1437025_at	--
ITGB2	0.112	-0.196		-0.717	0.354	-0.349	0.521		-2.227	0.456	0.115	0.315		0.119	0.00181	0.125	0.0277		0.00272	0.132	Plasma Membrane	transmembrane receptor			3689	16414	309684	integrin, beta 2 (complement component 3 receptor 3 and 4 subunit)	10364262	1383131_at	--	1450678_at	10832306	Bt.4615.1.S1_at	202803_s_at	--	1450678_at	A_23_P430411
SPSB1	0.309	-0.033	0.176	-1.098	0.186	0.075	0.208		-2.065	0.772	0.0464	0.809	0.525	0.209	0.0523	0.621	0.539		0.0484	0.00278	Cytoplasm	other			80176	74646	313722	splA/ryanodine receptor domain and SOCS box containing 1	10518735	1393805_at	1428472_at	1449752_at	10881820	Bt.24841.1.S1_at	219677_at	--	1428472_at	A_24_P96961
TFAP2A	-0.162	0.102	-0.18	-0.742	0.227	-0.036	0.606		-2.061		0.117	0.617	0.582	0.501	0.0201	0.828	0.181		0.0485		Nucleus	transcription regulator	diagnosis,prognosis		7020	21418	306862	transcription factor AP-2 alpha (activating enhancer binding protein 2 alpha)	10408798	1390842_at	1421996_at	1426048_s_at	10794649	Bt.2750.1.S1_at	204654_s_at	--	1426048_s_at	--
SLC16A5	0.058		0.907	-0.365			1.01		-1.527	-0.289	0.699		0.231	0.307			0.0329		0.101	0.135	Plasma Membrane	transporter			9121	217316	690212	solute carrier family 16, member 5 (monocarboxylic acid transporter 6)	10382532	--	1447225_at	1434473_at	--	--	206599_at	--	1434473_at	A_23_P159125
SLC27A1	-0.042	0.148		-0.413	-0.098	-0.173			-1.497	-0.374	0.879	0.393		0.31	0.342	0.0444			0.021	0.0234	Plasma Membrane	transporter			376497	26457	94172	solute carrier family 27 (fatty acid transporter), member 1	10572647	1367789_at	--	1435658_at	10787313	Bt.6025.1.S1_at	--	--	1422811_at	A_24_P382489
FABP4	0.035	-0.383	-0.749	-0.397	-1.04	-0.209	0.461		-1.389		0.864	0.81	0.1	0.265	0.0465	0.0912	0.0962		0.375		Cytoplasm	transporter	disease progression		2167	11770	79451	fatty acid binding protein 4, adipocyte	10497265	1368271_a_at	1424155_at	1451263_a_at	10814286	Bt.97.1.S1_at	203980_at	--	1424155_at	--
SEPP1	-0.049	0.078		0.136	-1.09	-0.468	-0.158		-2.208		0.868	0.558		0.618	3.97e-06	0.321	0.751		0.00489		Extracellular Space	other			6414	20363	29360	selenoprotein P, plasma, 1	10422598	1387339_at	--	1452141_a_at	10813236	Bt.2220.2.A1_a_at	201427_s_at	--	1452141_a_at	--
FPR1	0.255		0.6	0.786	0.107		1.16		-1.268		0.0467		0.439	0.0862	0.384		0.0329		0.134		Plasma Membrane	G-protein coupled receptor			2357	14293	292409	formyl peptide receptor 1	10448124	--	1450808_at	1450808_at	10718351	--	205119_s_at	--	1450808_at	--
ST6GAL1	-0.243	0.59		0.921	-0.072	-0.165	1.32		-1.239	0.065	0.103	0.00606		0.117	0.453	0.201	0.00112		0.0472	0.779	Cytoplasm	enzyme			6480	20440	25197	ST6 beta-galactosamide alpha-2,6-sialyltranferase 1	10434758	1370907_at	--	1420927_at	10755094	Bt.29789.1.S1_at	201998_at	--	1420928_at	A_24_P388528
PAK2	0.054	0.157	0.816	0.831	0.009		2.04		-1.617	-0.171	0.602	0.776	0.141	0.235	0.89		0.012		0.0187	0.572	Cytoplasm	kinase			5062	224105	29432	p21 protein (Cdc42/Rac)-activated kinase 2	10439032	1396267_at	1430627_at	1430627_at	10751671	--	205962_at	--	1430627_at	A_23_P327307
SHH	0.398	0.077	0.47	1.191	-0.013	0.153	0.464		-1.621		0.0694	0.5	0.0983	0.0666	0.909	0.322	0.302		0.00129		Extracellular Space	peptidase	diagnosis,efficacy,response to therapy,unspecified application		6469	20423	29499	sonic hedgehog	10528872	1387584_at	1436869_at	1436869_at	10852676	Bt.13121.1.S1_at	207586_at	--	1427571_at	--
SPHK1	0.099	-0.09	0.397	1.037	0.041	-0.062	0.587	1.721	-1.429	-0.018	0.433	0.645	0.0367	0.586	0.706	0.665	0.121	5.71e-10	0.279	0.912	Cytoplasm	kinase	diagnosis,disease progression,prognosis,unspecified application		8877	20698	170897	sphingosine kinase 1	10382802	1368254_a_at	1451596_a_at	1420566_at	10739796	Bt.7037.1.S1_at	219257_s_at	SPHK1	1451596_a_at	A_23_P38106
TREM2	0.23	-0.209	0.747	0.646	-0.248		0.261		-1.506		0.135	0.103	0.311	0.0883	0.0749		0.707		0.0412		Plasma Membrane	transmembrane receptor			54209	83433	301227	triggering receptor expressed on myeloid cells 2	10445781	1382513_at	1421226_at	1421226_at	10926245	--	219725_at	--	1421792_s_at	--
THRSP	0.143	-0.358	0.518	1.307	-1.13	-1.25			-0.949		0.106	0.217	0.361	0.0598	0.0128	3.99e-06			0.598		Nucleus	other	efficacy		7069	21835	25357	thyroid hormone responsive	10565609	1370150_a_at	1444166_at	1444166_at	10723720	Bt.15842.1.S1_at	--	--	1424737_at	--
IL16	-0.093	-0.226	-0.244	1.653	-0.172	0.194	-0.408		-3.162	-0.775	0.316	0.0514	0.27	0.289	0.112	0.0871	0.413		0.0149	0.000973	Extracellular Space	cytokine			3603	16170	116996	interleukin 16	10565218	1376895_at	1443796_at	1417391_a_at	10723351	Bt.26527.2.S1_a_at	209828_s_at	--	1417391_a_at	A_24_P73599
NCF1	0.215	-0.126	-0.568	0.862	0.232	0.314	0.08		-2.585	1.257	0.226	0.223	0.452	0.356	0.0441	0.025	0.648		0.0842	0.0389	Cytoplasm	enzyme	efficacy		653361	17969	114553	neutrophil cytosolic factor 1	10534202	1387413_at	1425609_at	1425609_at	10757898	Bt.142.1.S1_at	204961_s_at	--	1425609_at	A_23_P42746
OAS3	-0.056		-0.367	1.529			0.548		-2.648	0.516	0.469		0.488	0.042			0.128		0.184	0.0213	Cytoplasm	enzyme			4940	246727		2'-5'-oligoadenylate synthetase 3, 100kDa	10533213	--	1425374_at	1425374_at	--	--	218400_at	--	1425374_at	A_23_P47955
TFAP2C	0.129	-0.094	0.294	1.621	0.224		0.654		-2.238		0.368	0.302	0.359	0.152	0.0571		0.263		0.0392		Nucleus	transcription regulator			7022	21420	362280	transcription factor AP-2 gamma (activating enhancer binding protein 2 gamma)	10478997	1383937_at	1418147_at	1436392_s_at	10842551	--	205286_at	--	1436392_s_at	--
TGFBR2		0.126	-0.279	0.973	-0.317	-0.089	0.379		-3.395	0.387		0.811	0.578	0.53	0.00181	0.68	0.777		0.0116	0.0269	Plasma Membrane	kinase			7048	21813	81810	transforming growth factor, beta receptor II (70/80kDa)	--	1369653_at	1422019_at	1422019_at	10920745	Bt.1789.1.S1_at	207334_s_at	--	1422019_at	A_23_P211957
CTLA4	-0.038	-0.107	-1.892	0.795	0.038	0.024	0.463		-2.199		0.755	0.411	0.0171	0.482	0.7	0.765	0.52		0.0189		Plasma Membrane	transmembrane receptor	diagnosis,efficacy	ipilimumab, ticilimumab	1493	12477	63835	cytotoxic T-lymphocyte-associated protein 4	10346790	1387638_a_at	1419334_at	1419334_at	10923804	Bt.79.1.S1_at	221331_x_at	--	1419334_at	--
F2RL3	0.266		-1.698	0.92			0.686		-1.767	0.432	0.404		0.0303	0.528			0.448		0.0783	0.183	Plasma Membrane	G-protein coupled receptor			9002	14065		coagulation factor II (thrombin) receptor-like 3	10572861	--	1421288_at	1421288_at	--	--	207221_at	--	1421288_at	A_23_P208422
HMOX1	-0.076	0.459		1.265	0.227	1.03	0.293		-1.705	-0.068	0.728	0.116		0.0196	0.176	0.00813	0.237		0.281	0.869	Cytoplasm	enzyme	efficacy,safety,unspecified application	tin mesoporphyrin	3162	15368	24451	heme oxygenase (decycling) 1	10572897	1370080_at	--	1448239_at	10806122	Bt.4001.1.S1_at	203665_at	--	1448239_at	A_23_P120883
ADAMTS5	-0.034	1.046	-0.607	1.097	0.552	0.104	-0.21		-0.94		0.93	0.0155	0.558	0.412	0.000498	0.202	0.34		0.327		Extracellular Space	peptidase			11096	23794	304135	ADAM metallopeptidase with thrombospondin type 1 motif, 5	10440534	1384724_at	1456969_at	1422561_at	10752852	Bt.13108.1.A1_at	219935_at	--	1422561_at	--
PPP1R3C	-0.445	0.564	-0.457	1.176	0.216	0.064	0.12		-0.748		0.209	0.543	0.461	0.0281	0.148	0.401	0.646		0.184		Cytoplasm	phosphatase			5507	53412	309513	protein phosphatase 1, regulatory subunit 3C	10467206	1395236_at	1425631_at	1425631_at	10729847	Bt.8199.1.S1_at	204284_at	--	1433691_at	--
IL1RN	-0.009	-0.101	0.306	1.726	0.761	0.189	-0.482	4.974	-1.409	-0.195	0.983	0.305	0.318	0.098	0.00219	0.213	0.453	0	0.127	0.228	Extracellular Space	cytokine	efficacy		3557	16181	60582	interleukin 1 receptor antagonist	10469816	1387835_at	1425663_at	1451798_at	10834109	Bt.4199.1.S1_at	216245_at	IL1RN	1425663_at	A_23_P209995
ITPR2	0.099	0.331	0.36	1.239	0.213	-0.04	-0.422		-1.24	0.007	0.464	0.191	0.342	0.0233	0.0359	0.765	0.517		0.193	0.97	Cytoplasm	ion channel			3709	16439	81678	inositol 1,4,5-trisphosphate receptor, type 2	10549282	1369675_at	1444418_at	1427693_at	10866866	Bt.9026.1.S1_at	211360_s_at	--	1444418_at	A_23_P203933
KLF4	-0.022	0.356		1.175	0.382	0.342	-0.457		-1.67	0.251	0.862	0.192		0.422	0.0105	0.015	0.544		0.0425	0.367	Nucleus	transcription regulator			9314	16600	114505	Kruppel-like factor 4 (gut)	10513008	1387260_at	--	1417395_at	10876838	Bt.1424.1.S1_at	220266_s_at	--	1417395_at	A_23_P32233
SOCS2	0.329	-0.196	-0.246	1.336	0.308	0.748	-0.172		-1.216	0.734	0.498	0.0637	0.31	0.259	0.0028	0.161	0.645		0.028	0.0848	Cytoplasm	other			8835	216233	84607	suppressor of cytokine signaling 2	10394674	1369577_at	1442586_at	1438470_at	10901996	Bt.13273.1.S1_at	203372_s_at	--	1449109_at	A_23_P128215
NAIP	0.153		-0.589	1.375	0.01		-0.116		-1.371		0.209		0.247	0.429	0.944		0.822		0.0234		Other	other			4671	17952|17951|17940	191568|294691	NLR family, apoptosis inhibitory protein	10411633	--	1425298_a_at	1421525_a_at	10820908	--	204861_s_at	--	1427434_at	--
NGFR	0.048	-0.119	-0.746	1.381	0.079	-0.706	0.054		-1.122		0.776	0.677	0.351	0.0893	0.262	0.189	0.912		0.0157		Plasma Membrane	transmembrane receptor	disease progression,prognosis		4804	18053	24596	nerve growth factor receptor	10390175	1368148_at	1454903_at	1450177_at	10746538	Bt.10065.1.S1_at	205858_at	--	1450177_at	--
PCK2	-0.184	-0.294	-0.243	1.756	-0.139	-0.116	0.104		-1.468	-0.233	0.52	0.291	0.183	0.363	0.13	0.514	0.655		0.00433	0.327	Cytoplasm	kinase			5106	74551	361042	phosphoenolpyruvate carboxykinase 2 (mitochondrial)	10415248	1375213_at	1452620_at	1452620_at	10780360	Bt.12769.1.S1_at	202847_at	--	1452620_at	A_23_P140207
FOXF2	0.174		-1.65	1.828			0.815		-0.847		0.364		0.00617	0.114			0.0732		0.568		Nucleus	transcription regulator			2295	14238		forkhead box F2	10404404	--	1447562_at	1447562_at	--	--	206377_at	--	1447562_at	--
IL23A	0.267	-0.116		1.2	0.262		0.38	3.062	-0.203	-0.213	0.284	0.287		0.118	0.0325		0.254	6.61e-06	0.717	0.342	Extracellular Space	cytokine	diagnosis		51561	83430	155140	interleukin 23, alpha subunit p19	10373358	1387642_at	--	1419529_at	10899749	--	220054_at	IL23A	1419529_at	A_23_P76078
PRTN3	-0.017		-1.13	1.038	0.127	-0.1	0.22		-0.709	-0.573	0.835		0.121	0.0433	0.292	0.365	0.733		0.487	0.321	Extracellular Space	peptidase	unspecified application		5657	19152	314615	proteinase 3	10364529	--	1419669_at	1419669_at	10900747	Bt.26564.1.S1_at	207341_at	--	1419669_at	A_23_P142345
TYR	-0.028	-0.08	-1.469	0.923	-0.009	-0.002	-0.345		-0.984		0.662	0.61	0.0418	0.257	0.924	0.982	0.399		0.187		Cytoplasm	enzyme	efficacy	hydroquinone, azelaic acid	7299	22173	308800	tyrosinase	10565422	1385583_at	1456095_at	1456095_at	10723545	Bt.9028.1.S1_at	206630_at	--	1417717_a_at	--
TNFSF13B	0.269		-1.565	0.756	-0.347	0.29			-0.401	-0.719	0.0813		0.00669	0.572	0.00231	0.0804			0.548	0.127	Extracellular Space	cytokine	efficacy,response to therapy	belimumab	10673	24099	498666	tumor necrosis factor (ligand) superfamily, member 13b	10576951	--	1460255_at	1460255_at	10793038	Bt.24855.2.S1_at	--	--	1458047_at	A_23_P14174
CHST2	0.11	-0.354	0.303	1.202	0.417	-0.043	-0.319		-0.538	1.433	0.476	0.0516	0.561	0.479	0.00205	0.681	0.144		0.49	0.000199	Cytoplasm	enzyme			9435	54371	367145	carbohydrate (N-acetylglucosamine-6-O) sulfotransferase 2	10595718	1386615_at	1442904_at	1442904_at	10919328	Bt.16831.1.A1_at	203921_at	--	1422758_at	A_23_P40847
GPR84	0.699	-0.219	0.48	2.179	0.653			6.227	0.306	1.781	0.0094	0.224	0.0441	0.0314	6.1e-05			0	0.649	1.8e-05	Plasma Membrane	G-protein coupled receptor			53831	80910	688730	G protein-coupled receptor 84	10433101	1385605_at	1420591_at	1420591_at	10907679	--	--	GPR84	1420591_at	A_23_P25155
CST7	0.215	-0.058	-0.415	1.593	1.1	0.014	1.19		-0.255	-0.294	0.229	0.667	0.436	0.0171	2.63e-05	0.88	0.0351		0.749	0.035	Extracellular Space	other			8530	13011	296257	cystatin F (leukocystatin)	10476945	1382622_at	1419202_at	1419202_at	10840673	Bt.9432.1.S1_at	210140_at	--	1419202_at	A_23_P68601
ADAMTS7	-0.005	0.087		1.854	1.14	-0.026	0.174		0.017	-0.345	0.964	0.495		0.107	2.79e-07	0.765	0.586		0.991	0.118	Extracellular Space	peptidase			11173	108153	315879	ADAM metallopeptidase with thrombospondin type 1 motif, 7	10587748	1374849_at	--	1452339_at	10912174	Bt.25220.1.A1_at	220705_s_at	--	1452339_at	A_23_P11005
NR4A2	0.51	-0.078	1.038	1.726	1.32	-0.307	0.426		-0.775		0.0118	0.366	0.199	0.0158	9.25e-05	0.107	0.346		0.492		Nucleus	ligand-dependent nuclear receptor			4929	18227	54278	nuclear receptor subfamily 4, group A, member 2	10482772	1387410_at	1433423_at	1433423_at	10845384	Bt.25332.1.A1_at	216248_s_at	--	1447863_s_at	--
SOD3	0.039	0.154		2.229	0.867	-0.111	0.203		-0.755		0.82	0.716		0.0053	2.63e-05	0.716	0.393		0.291		Extracellular Space	enzyme			6649	20657	25352	superoxide dismutase 3, extracellular	10521824	1368322_at	--	1417633_at	10777108	Bt.1616.1.A1_at	205236_x_at	--	1417634_at	--
BID	0.431	0.895	1.471	1.303	0.254		0.096		-0.353	0.263	0.0179	0.00373	0.0116	0.0123	0.028		0.624		0.416	0.16	Cytoplasm	other			637	12122	64625	BH3 interacting domain death agonist	10547531	1369683_at	1448560_at	1417045_at	10865222	--	211725_s_at	--	1447873_x_at	A_23_P154929
WHSC1	-0.228	0.22	1.09	1.201	0.06		-0.642		-0.513	-0.155	0.249	0.271	0.225	0.0148	0.402		0.575		0.399	0.555	Nucleus	enzyme			7468	107823	680537	Wolf-Hirschhorn syndrome candidate 1	10521136	1391161_at	1436036_at	1436036_at	10777731	--	209052_s_at	--	1443741_x_at	A_23_P7301
CYP1B1	0.42	0.841	0.83	3.009	1.46		-0.251		-1.807		0.0298	0.0747	0.194	0.00066	3e-07		0.311		0.16		Cytoplasm	enzyme	diagnosis,efficacy,prognosis,unspecified application		1545	13078	25426	cytochrome P450, family 1, subfamily B, polypeptide 1	10447082	1368990_at	1432081_at	1432081_at	10887947	--	202436_s_at	--	1432081_at	--
OAS2	0.204		0.901	1.379	0.322		-0.578		-2.078		0.348		0.089	0.223	0.0198		0.18		0.00815		Cytoplasm	enzyme			4939	246728	363938	2'-5'-oligoadenylate synthetase 2, 69/71kDa	10533198	--	1425065_at	1425065_at	10763149	--	206553_at	--	1425065_at	--
S1PR3	0.658	1.918	0.729	1.246	0.757				-1.627		0.0138	0.0102	0.0504	0.156	0.000244				0.173		Plasma Membrane	G-protein coupled receptor		fingolimod	1903	13610	306792	sphingosine-1-phosphate receptor 3	10405179	1376150_at	1437173_at	1438658_a_at	10797566	--	--	--	1438658_a_at	--
PLAT	0.371	1.694	0.256	2.035	0.697	-0.037	-0.01		-0.954		0.0398	0.00601	0.53	0.0999	6.13e-05	0.849	0.952		0.237		Extracellular Space	peptidase	diagnosis,efficacy,prognosis,safety,unspecified application		5327	18791	25692	plasminogen activator, tissue	10570855	1367800_at	1415806_at	1458553_at	10792421	Bt.12302.1.S1_at	201860_s_at	--	1415806_at	--
TGM2	-0.056	1.296	0.338	1.759	0.324	0.452	-0.281		-0.577		0.889	0.0178	0.55	0.0927	0.00655	0.473	0.497		0.671		Cytoplasm	enzyme			7052	21817	56083	transglutaminase 2 (C polypeptide, protein-glutamine-gamma-glutamyltransferase)	10489204	1369943_at	1417500_a_at	1438942_x_at	10851350	Bt.5401.1.S1_at	211573_x_at	--	1438942_x_at	--
AVP	0.04	-0.121		3.231	-0.087	-0.01	1.86		-0.786	0.151	0.558	0.191		0.00422	0.498	0.894	0.024		0.439	0.609	Extracellular Space	other	diagnosis,efficacy		551	11998	24221	arginine vasopressin	10487685	1387317_at	--	1450794_at	10849915	Bt.184.1.S1_at	207848_at	--	1450794_at	A_23_P109133
ERCC1	-0.262	0.048	0.099	2.441	0.07	0.224	0.197		-1.699	-0.02	0.0815	0.606	0.494	0.0058	0.428	0.36	0.677		0.101	0.956	Nucleus	enzyme	diagnosis,disease progression,efficacy,prognosis,response to therapy		2067	13870	292673	excision repair cross-complementing rodent repair deficiency, complementation group 1 (includes overlapping antisense sequence)	10550650	1399032_at	1417328_at	1445266_at	10704808	Bt.6079.1.S1_a_at	203720_s_at	--	1445266_at	A_23_P107701
NPHS1	-0.078	0.161	-0.299	2.242	-0.014		0.452		-1.134		0.558	0.126	0.549	0.0201	0.889		0.153		0.224		Plasma Membrane	other			4868	54631	64563	nephrosis 1, congenital, Finnish type (nephrin)	10551905	1369153_at	1422142_at	1422142_at	10705892	--	207673_at	--	1422142_at	--
SLC14A2	-0.078	-0.256		2.195	0.116		1.11		-1.764		0.296	0.0341		0.142	0.177		0.0808		0.00938		Plasma Membrane	transporter			8170	27411	54302	solute carrier family 14 (urea transporter), member 2	10459879	1371205_at	--	1425250_a_at	10805347	--	208409_at	--	1425250_a_at	--
UGCG	-0.063	0.904	0.907	2.815	0.254	-0.038	1.02		-1.811	-0.432	0.675	0.0338	0.328	0.0345	0.00677	0.811	0.0248		0.00719	0.078	Cytoplasm	enzyme		N-butyldeoxygalactonojirimycin, N-butyldeoxynojirimycin	7357	22234	83626	UDP-glucose ceramide glucosyltransferase	10505187	1387975_at	1439863_at	1439863_at	10869253	Bt.25887.1.A1_at	204881_s_at	--	1439863_at	A_23_P123645
PTGS2	1.33	-0.075	-0.122	2.881	0.625	1.16	1.79	1.563	-1.55		0.0134	0.662	0.447	0.0587	0.000574	0.0489	0.000252	4.46e-06	0.39		Cytoplasm	enzyme	diagnosis,disease progression,efficacy,prognosis,unspecified application	acetaminophen/pentazocine, acetaminophen/clemastine/pseudoephedrine, aspirin/butalbital/caffeine, acetaminophen/caffeine/dihydrocodeine, aspirin/hydrocodone, aspirin/oxycodone, acetaminophen/aspirin/caffeine, aspirin/pravastatin, acetaminophen/dexbrompheniramine/pseudoephedrine, aspirin/meprobamate, aspirin/caffeine/propoxyphene, aspirin/butalbital/caffeine/codeine, aspirin/caffeine/dihydrocodein…	5743	19225	29527	prostaglandin-endoperoxide synthase 2 (prostaglandin G/H synthase and cyclooxygenase)	10350516	1368527_at	1417263_at	1417262_at	10764551	Bt.15758.1.S1_at	204748_at	PTGS2	1417263_at	--
ACACA	-0.201	-0.098	-0.365	0.485	0.066	0.084	-0.984		1.742	-0.106	0.268	0.709	0.108	0.346	0.412	0.378	0.0831		0.00487	0.46	Cytoplasm	enzyme			31	107476	60581	acetyl-CoA carboxylase alpha	10379820	1370893_at	1427595_at	1434185_at	10736957	Bt.4735.1.S2_at	212186_at	--	1427595_at	A_32_P65157
BCL10	0.451	0.424	0.164	0.441	-0.037	0.257	-0.54		1.416	-0.123	0.0108	0.0192	0.463	0.207	0.6	0.0349	0.263		0.00129	0.589	Cytoplasm	transcription regulator			8915	12042	83477	B-cell CLL/lymphoma 10	10496737	1368118_at	1418972_at	1418970_a_at	10819653	Bt.19656.1.S1_at	205263_at	--	1418970_a_at	A_23_P115286
GPR126	0.065	-0.045		0.174			-1.37		1.005		0.707	0.93		0.886			0.000417		0.57		Plasma Membrane	G-protein coupled receptor			57211	215798	308376	G protein-coupled receptor 126	10367982	1382955_at	--	1437408_at	--	--	213094_at	--	1437409_s_at	--
PCBP2	0.015	0.038	0.085	0.166	-0.16	-0.097	-1.39		1.092	0.27	0.818	0.643	0.504	0.592	0.0621	0.323	0.0225		0.0449	0.0992	Nucleus	other			5094	18521	363005	poly(rC) binding protein 2	10427241	1398941_at	1435881_at	1435881_at	10932642	Bt.15711.2.S1_a_at	213264_at	--	1435881_at	A_24_P141688
IRAK3	0.095	1.13	0.584	1.106	0.348		-1.41		0.891	-0.015	0.365	0.00925	0.101	0.0161	0.00153		0.0523		0.737	0.915	Cytoplasm	kinase			11213	73914	314870	interleukin-1 receptor-associated kinase 3	10372781	1380336_at	1435040_at	1430704_at	10902662	--	213817_at	--	1435040_at	A_23_P162300
Clu	0.074	1.092		0.151	-0.171	-0.039			1.542		0.881	0.00287		0.608	0.0375	0.641			0.357		Cytoplasm	other	unspecified application			12759	24854	clusterin	10416057	1367784_a_at	--	1418626_a_at	10781166	Bt.12504.1.S1_at	--	--	1437458_x_at	--
PI3							-1.16	1.833									0.123	2.64e-05			Extracellular Space	other			5266			peptidase inhibitor 3, skin-derived	--	--	--	--	--	--	203691_at	PI3	--	--
SERPINB9	-0.062	1.324		0.352	0.127	0.091	-0.839	1.673	0.919		0.903	0.0917		0.528	0.122	0.262	0.362	7.13e-05	0.272		Cytoplasm	other			5272	20723	361241	serpin peptidase inhibitor, clade B (ovalbumin), member 9	10404429	1373672_at	--	1439790_at	10798135	Bt.1364.3.A1_at	209722_s_at	SERPINB9	1439790_at	--
STAT1	-0.025	0.378	1.406	0.429	0.303		-1.35		1.15	0.774	0.896	0.012	0.00318	0.322	0.00717		0.0758		0.144	0.000744	Nucleus	transcription regulator	diagnosis,efficacy,prognosis		6772	20846	25124	signal transducer and activator of transcription 1, 91kDa	10346191	1372757_at	1450033_a_at	1440481_at	10927842	--	209969_s_at	--	1440481_at	A_24_P274270
IRF5	0.606	0.345	0.264	1.066	0.227	1.57	-0.472	1.057	1.37	0.185	0.0434	0.029	0.21	0.0299	0.0246	0.0022	0.259	0.000104	0.184	0.303	Nucleus	transcription regulator			3663	27056	296953	interferon regulatory factor 5	10536898	1379563_at	1460231_at	1460231_at	10854190	Bt.18476.1.A1_a_at	205468_s_at	IRF5	1460231_at	A_23_P500271
SMAD7	0.716	0.528	0.301	0.422	0.11		-1.03		1.237	0.809	0.00469	0.00827	0.495	0.226	0.251		0.00431		0.126	0.0119	Nucleus	transcription regulator			4092	17131	81516	SMAD family member 7	10456745	1368897_at	1443771_x_at	1423389_at	10802734	--	204790_at	--	1443771_x_at	A_23_P55518
CITED2	0.201	1.057	0.275	-0.114	0.059	0.155	-1.47		0.232	-0.1	0.0428	0.0255	0.248	0.816	0.501	0.101	0.000258		0.742	0.505	Nucleus	transcription regulator			10370	17684	114490	Cbp/p300-interacting transactivator, with Glu/Asp-rich carboxy-terminal domain, 2	10361828	1367601_at	1421267_a_at	1421267_a_at	10701846	Bt.21607.1.S1_at	209357_at	--	1452207_at	A_23_P214969
ID1	-0.483	-0.332	-0.246	-0.188	0.82	-0.158	-1.71		0.326	0.105	0.0875	0.107	0.423	0.59	2.79e-05	0.11	0.000338		0.437	0.593	Nucleus	transcription regulator	disease progression		3397	15901	25261	inhibitor of DNA binding 1, dominant negative helix-loop-helix protein	10477169	1387028_a_at	1425895_a_at	1425895_a_at	10840890	Bt.1730.1.A1_at	208937_s_at	--	1425895_a_at	A_23_P252306
B4GALT1	-0.144	0.26	0.095	-0.188	0.084	0.517	-1.67		-0.071	0.138	0.195	0.227	0.483	0.563	0.287	0.00118	0.0223		0.791	0.378	Cytoplasm	enzyme	diagnosis		2683	14595	24390	UDP-Gal:betaGlcNAc beta 1,4- galactosyltransferase, polypeptide 1	10512129	1371073_at	1418014_a_at	1418014_a_at	10876045	Bt.5141.1.S2_at	201882_x_at	--	1418014_a_at	A_24_P103803
ALAD	-0.144	-0.231	-0.25	0.219	-0.056	-0.101	-1.43		-0.452	-0.224	0.284	0.0517	0.124	0.45	0.498	0.477	0.0335		0.455	0.213	Cytoplasm	enzyme		delta-aminolevulinic acid	210	17025	25374	aminolevulinate dehydratase	10513608	1367720_at	1424877_a_at	1424877_a_at	10877433	Bt.9585.1.S1_at	218489_s_at	--	1424877_a_at	A_23_P217114
KRT6B							-1.43										0.00634				Cytoplasm	other	diagnosis		3854			keratin 6B	--	--	--	--	--	--	209126_x_at	--	--	--
LYN	-0.058	-0.146	-0.243	-0.168	0.036	-0.192	-1.22		-0.643	0.206	0.593	0.419	0.324	0.583	0.611	0.452	0.00695		0.107	0.104	Cytoplasm	kinase		bosutinib	4067	17096	81515	v-yes-1 Yamaguchi sarcoma viral related oncogene homolog	10503098	1368679_a_at	1425598_a_at	1425598_a_at	10867461	Bt.10831.1.S1_at	202625_at	--	1425598_a_at	A_23_P147431
IRAK2	0.133	0.013	-0.203	-0.257	0.083			1.551	0.143		0.308	0.978	0.357	0.424	0.279			0.00092	0.704		Plasma Membrane	kinase			3656	108960	362418	interleukin-1 receptor-associated kinase 2	10540795	1383474_at	1436507_at	1436507_at	10857891	--	--	IRAK2	1436507_at	--
RASSF7	0.097	-0.111	-0.212	-0.383	-0.09	-0.279	-1.21		0.047	0.101	0.317	0.328	0.254	0.213	0.368	0.0791	0.0139		0.89	0.507	Other	other			8045	66985	293623	Ras association (RalGDS/AF-6) domain family (N-terminal) member 7	10558840	1379315_at	1418924_at	1418924_at	10712239	Bt.12319.1.S1_at	204927_at	--	1418924_at	A_23_P47116
RARA	-0.196	0.058		-0.458	0.207	-0.246	-1.55		0.111	0.213	0.371	0.713		0.457	0.048	0.0321	0.00284		0.898	0.101	Nucleus	ligand-dependent nuclear receptor	diagnosis	etretinate, adapalene, arsenic trioxide, 13-cis-retinoic acid, tazarotene, acitretin, tretinoin, Am 80, 9-cis-retinoic acid	5914	19401	24705	retinoic acid receptor, alpha	10381082	1368176_at	--	1450180_a_at	10738130	Bt.8306.1.S1_at	211605_s_at	--	1450180_a_at	A_32_P5251
COLQ	0.121	-0.219	-1.414	0.018	-0.215	-0.083	-1.13		-0.456	0.325	0.394	0.0616	0.104	0.98	0.0548	0.38	0.0213		0.703	0.404	Extracellular Space	other			8292	382864	29755	collagen-like tail subunit (single strand of homotrimer) of asymmetric acetylcholinesterase	10418729	1368475_at	1448081_at	1448081_at	10790238	Bt.11272.1.S1_at	206073_at	--	1448081_at	A_23_P212126
PIM2	0.114			0.051		-0.18	-0.739	1.553	-0.354	0.273	0.469			0.853		0.316	0.0971	3.95e-05	0.272	0.056	Other	kinase			11040	18715		pim-2 oncogene	10598467	--	--	1417216_at	--	Bt.20365.1.S1_at	204269_at	PIM2	1417216_at	A_24_P379104
ITPR1	0.024	0.188	-0.264	0.228	-0.31	-0.288	-1.11		-0.686	0.498	0.881	0.352	0.35	0.53	0.00202	0.0236	0.0151		0.177	0.00761	Cytoplasm	ion channel			3708	16438	25262	inositol 1,4,5-trisphosphate receptor, type 1	10540408	1387907_at	1417279_at	1417279_at	10857546	Bt.23606.1.S1_at	216944_s_at	--	1417279_at	A_23_P92042
NRP1	-0.086	0.428		-0.581	-0.344	-0.065	-1.12		-0.576		0.519	0.341		0.0957	0.00881	0.7	0.00246		0.497		Plasma Membrane	transmembrane receptor	diagnosis		8829	18186	246331	neuropilin 1	10576639	1370570_at	--	1457198_at	10808959	Bt.20373.1.S1_at	212298_at	--	1457198_at	--
NEFH	0.183	0.021		0.7	0.328		-1.5		-0.16		0.186	0.87		0.355	0.0196		0.0497		0.803		Cytoplasm	other			4744	380684	24587	neurofilament, heavy polypeptide	10383920	1370815_at	--	1424847_at	10778137	--	204412_s_at	--	1424847_at	--
RGS14	0.263	-0.091		1.041	0.14	-0.021	-1.4		-0.537	0.138	0.109	0.384		0.0458	0.0574	0.753	0.024		0.238	0.619	Cytoplasm	other			10636	51791	114705	regulator of G-protein signaling 14	10405432	1369045_at	--	1419221_a_at	10797274	Bt.27074.1.A1_at	204280_at	--	1419221_a_at	A_23_P124927
PPARD	0.082	0.655	-1.779	0.657	0.18	0.13	-0.998		-0.573	0.038	0.504	0.18	0.00316	0.159	0.0392	0.114	0.16		0.173	0.886	Nucleus	ligand-dependent nuclear receptor	diagnosis	treprostinil, icosapent, GW501516, bezafibrate	5467	19015	25682	peroxisome proliferator-activated receptor delta	10443332	1387684_at	1447902_at	1425703_at	10828714	Bt.22870.1.S1_at	210636_at	--	1439797_at	A_24_P252130
CAT	-0.018	0.164	-0.089	0.088	-0.104	-0.307	-2.16		-0.587	-0.78	0.916	0.68	0.504	0.746	0.482	0.0588	0.0401		0.206	0.0361	Cytoplasm	enzyme	diagnosis	fomepizole	847	12359	24248	catalase	10485466	1367995_at	1416429_a_at	1416430_at	10838155	Bt.11025.1.A1_at	215573_at	--	1416430_at	A_24_P925191
SLC7A8	-0.111	-0.238	-0.262	0.026	0.004	-0.098	-2.27		-0.84		0.356	0.341	0.39	0.981	0.974	0.508	0.00956		0.354		Plasma Membrane	transporter			23428	50934	84551	solute carrier family 7 (amino acid transporter light chain, L system), member 8	10419854	1387057_at	1417929_at	1417929_at	10783648	Bt.13344.2.S1_at	217248_s_at	--	1417929_at	--
NR5A2	-0.025	0.008	1.021	0.625	0.29	-0.175	-2.12		-1.499		0.876	0.93	0.208	0.153	0.00572	0.192	0.00533		0.0967		Nucleus	ligand-dependent nuclear receptor			2494	26424	60349	nuclear receptor subfamily 5, group A, member 2	10358210	1387573_a_at	1420410_at	1420410_at	10768116	Bt.10845.2.A1_at	208343_s_at	--	1449707_at	--
SLC8A1	-0.136	-0.674	-0.877	-1.515	-0.247	-0.092	-1.23		0.57		0.228	0.24	0.208	0.0384	0.0125	0.647	0.0401		0.268		Plasma Membrane	transporter		icosapent	6546	20541	29715	solute carrier family 8 (sodium/calcium exchanger), member 1	10453231	1372449_at	1420210_at	1440201_at	10888110	Bt.29772.1.A1_at	210804_x_at	--	1425817_a_at	--
THBD	-0.147	-0.288	-0.191	-0.682	0.579	0.019	-0.962	-2.658	-0.409	0.306	0.372	0.394	0.331	0.087	0.00147	0.986	0.0332	3.53e-11	0.378	0.0717	Plasma Membrane	transmembrane receptor			7056	21824	83580	thrombomodulin	10488378	1368901_at	1448529_at	1448529_at	10850525	Bt.471.1.S1_at	203887_s_at	THBD	1448529_at	A_23_P91390
WISP1	0.294	-0.681	-0.263	-1.229	0.041		-1.47		-0.178		0.0427	0.254	0.0545	0.294	0.689		0.0427		0.788		Extracellular Space	other			8840	22402	65154	WNT1 inducible signaling pathway protein 1	10424543	1370221_at	1448594_at	1448593_at	10896935	--	206796_at	--	1448594_at	--
ADORA2A	-0.002	0.412	-0.265	-1.892	1.61		-0.097		-1.808	0.244	0.982	0.186	0.134	0.00992	3.29e-05		0.666		0.141	0.128	Plasma Membrane	G-protein coupled receptor	unspecified application	adenosine, istradefylline, dyphylline, aspirin/butalbital/caffeine, acetaminophen/caffeine/dihydrocodeine, acetaminophen/aspirin/caffeine, caffeine/ergotamine, aspirin/caffeine/propoxyphene, aspirin/butalbital/caffeine/codeine, aspirin/caffeine/dihydrocodeine, binodenoson, regadenoson, acetaminophen/butalbital/caffeine, aminophylline, aspirin/caffeine/orphenadrine, clofarabine, acetaminophen/buta…	135	11540	25369	adenosine A2a receptor	10364030	1368300_at	1427519_at	1427519_at	10832577	--	205013_s_at	--	1460710_at	A_23_P109436
HGF	0.157	0.036	0.294	-1.88	1.39	-0.14	-1.23		-2.196		0.0694	0.71	0.543	0.0908	2.23e-05	0.304	0.0703		0.0851		Extracellular Space	growth factor	diagnosis,disease progression,efficacy,prognosis,unspecified application		3082	15234	24446	hepatocyte growth factor (hepapoietin A; scatter factor)	10519857	1387701_at	1442884_at	1442884_at	10860351	Bt.13085.1.S1_at	210755_at	--	1425379_at	--
EDNRB	-0.025	0.002	0.219	-0.165	1.31	0.789	0.484		-2.329		0.797	0.994	0.581	0.725	8.34e-07	0.0512	0.563		0.13		Plasma Membrane	G-protein coupled receptor		bosentan, sitaxsentan, atrasentan	1910	13618	50672	endothelin receptor type B	10422164	1387146_a_at	1423594_a_at	1437347_at	10785724	Bt.487.1.S1_at	204273_at	--	1426314_at	--
PPARGC1A	0.04	-0.06	-0.725	-1.456	0.631	1.22	0.562		-2.507	-0.214	0.854	0.68	0.335	0.0265	0.0092	0.00134	0.479		0.0249	0.197	Nucleus	transcription regulator	diagnosis,efficacy		10891	19017	83516	peroxisome proliferator-activated receptor gamma, coactivator 1 alpha	10529979	1370089_at	1460336_at	1460336_at	10772986	Bt.5814.1.A1_at	219195_at	--	1434100_x_at	A_23_P18447
RGS2	-0.58	-0.8	-0.432	-1.379	1.57		0.295	-1.361	-1.022	-0.356	0.00637	0.207	0.423	0.176	0.000135		0.251	2.07e-05	0.141	0.0696	Nucleus	other			5997	19735	84583	regulator of G-protein signaling 2, 24kDa	10358389	1387074_at	1419248_at	1419247_at	10768332	--	202388_at	RGS2	1443250_at	A_23_P114947
FOXP3	0.034			-1.11	-0.155	0.06	-1.13		-1.67		0.796			0.433	0.15	0.554	0.0245		0.168		Nucleus	transcription regulator	efficacy		50943	20371	317382	forkhead box P3	10598292	--	--	1420765_a_at	10937160	Bt.9909.2.A1_at	221334_s_at	--	1420765_a_at	--
HPGD	0.001	1.314	-1.33	-1.179	-0.112	-0.143	-0.794		-1.171		0.994	0.0183	0.203	0.0431	0.272	0.334	0.487		0.232		Cytoplasm	enzyme	prognosis		3248	15446	79242	hydroxyprostaglandin dehydrogenase 15-(NAD)	10571840	1376191_at	1419905_s_at	1419905_s_at	10791522	Bt.2556.1.S1_at	211549_s_at	--	1419906_at	--
CREM	0.09	-0.136	-0.62	-1.305	0.682	0.617	-0.285		-1.45	0.171	0.479	0.286	0.167	0.011	0.00195	0.165	0.396		0.0094	0.429	Nucleus	transcription regulator			1390	12916	25620	cAMP responsive element modulator	10457205	1369738_s_at	1430598_at	1430598_at	10795616	Bt.22472.1.S1_at	209967_s_at	--	1430847_a_at	A_23_P201979
ITGA5	0.271	0.109	-1.202	-1.496	0.302	0.087	-0.125		-1.638	0.14	0.0852	0.674	0.0405	0.396	0.00137	0.381	0.646		0.0889	0.373	Plasma Membrane	transmembrane receptor	prognosis		3678	16402	315346	integrin, alpha 5 (fibronectin receptor, alpha polypeptide)	10433114	1385649_at	1457561_at	1457561_at	10907689	Bt.15707.1.S1_at	201389_at	--	1457561_at	A_23_P36562
ADRB2	-0.002	-0.171		-2.145	-0.02	-0.087	-0.038		-1.87	-0.658	0.99	0.498		0.0439	0.811	0.268	0.843		0.0225	0.00733	Plasma Membrane	G-protein coupled receptor	diagnosis,efficacy,unspecified application	articaine/epinephrine, bupivacaine/epinephrine, carteolol, dipivefrin, meluadrine, epinephrine/prilocaine, epinephrine/lidocaine, KUR 1246, KUL 7211, arformoterol, indacaterol, PYM-50018, budesonide/formoterol, nebivolol, vilanterol, formoterol/mometasone furoate, latanoprost/timolol, fluticasone/salmeterol, ipratropium/albuterol, carvedilol, ephedrine, guanethidine, levalbuterol, propranolol, pi…	154	11555	24176	adrenoceptor beta 2, surface	10459288	1369115_at	--	1437302_at	10804774	Bt.100.1.S1_at	206170_at	--	1437302_at	A_23_P145024
MSX2	0.108	-0.303	-0.249	-2.303	0.208		-0.506		-1.601		0.13	0.0315	0.431	0.0174	0.0479		0.415		0.169		Nucleus	transcription regulator			4488	17702	25483	msh homeobox 2	10409314	1369880_at	1438351_at	1438351_at	10794200	--	205555_s_at	--	1438351_at	--
GPD1	0.216	-0.878	-0.37	-1.765	-0.12	-0.148	0.249		-1.947	0.025	0.0887	0.638	0.369	0.254	0.559	0.349	0.321		0.0383	0.827	Cytoplasm	enzyme	unspecified application		2819	14555	60666	glycerol-3-phosphate dehydrogenase 1 (soluble)	10426812	1371363_at	1439396_x_at	1456732_at	10899187	Bt.5002.1.S1_at	204997_at	--	1456732_at	A_23_P413721
NR6A1	0.039		-0.354	-1.557	0.039		-0.337		-1.565		0.601		0.289	0.024	0.78		0.56		0.0021		Nucleus	ligand-dependent nuclear receptor			2649	14536	362125	nuclear receptor subfamily 6, group A, member 1	10482249	--	1421516_at	1445872_at	10844869	--	210392_x_at	--	1421515_at	--
PDCD1	0.208			-1.882	0.011	-0.015	-0.462		-1.98	0.071	0.177			0.0989	0.915	0.907	0.17		0.0113	0.762	Plasma Membrane	phosphatase	efficacy		5133	18566	301626	programmed cell death 1	10356866	--	--	1449835_at	10930083	Bt.3373.1.A1_at	207634_at	--	1449835_at	A_23_P136405
FGFR1	-0.02	-0.167	-0.218	-0.638	0.082	0.26	-0.558		-1.312	-0.32	0.843	0.129	0.495	0.304	0.234	0.0601	0.0434		0.016	0.15	Plasma Membrane	kinase	diagnosis,prognosis,unspecified application	pazopanib, regorafenib	2260	14182	79114	fibroblast growth factor receptor 1	10570982	1372447_at	1425911_a_at	1425911_a_at	10792304	Bt.5014.1.S1_at	207937_x_at	--	1425911_a_at	A_23_P301304
FOS	0.263	-0.215	-0.338	-0.964	-0.056	0.363	-0.801		-1.085	-1.079	0.0503	0.103	0.42	0.109	0.628	0.264	0.0444		0.292	0.0131	Nucleus	transcription regulator	diagnosis,efficacy		2353	14281	314322	FBJ murine osteosarcoma viral oncogene homolog	10397346	1371283_at	1423100_at	1423100_at	10886031	Bt.2899.1.S2_at	209189_at	--	1423100_at	A_23_P106194
TXNIP	0.432	0.009	-0.191	-1.019	-0.38	-0.176	-0.517	-1.129	-1.288	-0.807	0.0797	0.92	0.567	0.159	0.0088	0.477	0.157	0.000643	0.0114	0.00108	Cytoplasm	other			10628	56338	117514	thioredoxin interacting protein	10494428	1371131_a_at	1415997_at	1415997_at	10817552	Bt.12327.1.S1_at	201010_s_at	TXNIP	1415996_at	A_23_P97700
UBR2	-0.046	0.292	0.322	-1.752	0.182	-0.025	-0.348		-1.049	-0.936	0.662	0.239	0.443	0.273	0.0257	0.745	0.179		0.00878	0.204	Nucleus	enzyme			23304	224826	363188	ubiquitin protein ligase E3 component n-recognin 2	10445638	1381349_a_at	1453878_at	1453878_at	10921462	Bt.10008.1.S1_at	212760_at	--	1429516_at	A_32_P222664
CCR2	0.028	-0.298	1.092	-1.568	-0.555		0.275		-2.671		0.784	0.0406	0.0246	0.474	0.0209		0.237		0.00623		Plasma Membrane	G-protein coupled receptor			729230	12772	60463	chemokine (C-C motif) receptor 2	10590631	1387742_at	1460067_at	1421187_at	10914614	--	206978_at	--	1421187_at	--
KIT	0.24	-0.008		-0.95	-0.677	-0.574	-0.332		-2.48		0.0541	0.963		0.0516	0.000209	0.00684	0.0522		0.0427		Plasma Membrane	transmembrane receptor	diagnosis,efficacy,prognosis,safety,unspecified application	dasatinib, sunitinib, pazopanib, tivozanib, OSI-930, telatinib, tandutinib, cabozantinib, regorafenib, ponatinib, imatinib, sorafenib	3815	16590	64030	v-kit Hardy-Zuckerman 4 feline sarcoma viral oncogene homolog	10522530	1369822_at	--	1415900_a_at	10776437	Bt.27675.1.A1_at	205051_s_at	--	1452514_a_at	--
TRIM63	0.021	0.153		-1.236	-1.02				-1.892		0.739	0.507		0.461	2.03e-05				0.04		Nucleus	enzyme			84676	433766	140939	tripartite motif containing 63, E3 ubiquitin protein ligase	10508953	1387804_at	--	1438704_at	10872770	--	--	--	1438704_at	--
GNAI1	-0.096	0.578	-0.125	-1.18	-0.334	0.259	-0.756		-2.399		0.25	0.0639	0.545	0.0154	0.0239	0.176	0.0205		0.159		Plasma Membrane	enzyme			2770	14677	25686	guanine nucleotide binding protein (G protein), alpha inhibiting activity polypeptide 1	10528227	1387505_at	1427510_at	1427510_at	10853229	Bt.5546.1.S1_at	209576_at	--	1454959_s_at	--
USP2	0.027	-0.158	-0.118	-1.004	0.002	0.141	-0.455		-2.437		0.799	0.397	0.567	0.142	0.979	0.152	0.576		0.0126		Cytoplasm	peptidase			9099	53376	115771	ubiquitin specific peptidase 2	10584634	1387703_a_at	1417169_at	1417168_a_at	10909411	Bt.21721.1.A1_at	207211_at	--	1417168_a_at	--
TSC22D3	-0.068		-0.318	-0.946		-0.432	-1.5		-2.462	-0.635	0.727		0.161	0.192		0.123	0.0231		0.0162	0.0435	Nucleus	transcription regulator			1831	14605		TSC22 domain family, member 3	10606989	--	1425281_a_at	1425281_a_at	--	Bt.28390.1.S1_at	207001_x_at	--	1425281_a_at	A_23_P217688
ACSL1	-0.033	-0.592	-0.281	-2.829	0.133	-0.022	0.305		-1.08	0.451	0.69	0.667	0.258	0.081	0.368	0.742	0.205		0.0328	0.0303	Cytoplasm	enzyme	unspecified application		2180	14081	25288	acyl-CoA synthetase long-chain family member 1	10571657	1370939_at	1460316_at	1447355_at	10791698	Bt.24210.1.S1_at	207275_s_at	--	1450643_s_at	A_23_P110212
NCAM1	0.097	-0.345	-1.077	-2.376	-0.658	-0.513	0.282		-1.432		0.212	0.23	0.183	0.0295	9.34e-05	0.00252	0.607		0.25		Plasma Membrane	other	efficacy,prognosis	BB-10901	4684	17967	24586	neural cell adhesion molecule 1	10585180	1368320_at	1450438_at	1425126_at	10917183	Bt.5166.1.S1_at	214952_at	--	1439556_at	--
MNT	-0.012		-0.945	-2.624			-0.116		-0.795	-0.408	0.91		0.288	0.0027			0.615		0.0876	0.0932	Nucleus	transcription regulator			4335	17428		MNT, MAX dimerization protein	10378497	--	1418193_at	1418193_at	--	--	204206_at	--	1418192_at	A_24_P350969
OGN	0.182	-0.354		-2.982	-0.594	-0.049	0.185		-0.642		0.784	0.302		0.0107	4.69e-05	0.499	0.843		0.401		Extracellular Space	growth factor			4969	18295	291015	osteoglycin	10405063	1390450_a_at	--	1419663_at	10797648	Bt.5341.1.S1_at	218730_s_at	--	1419662_at	--
COL4A3	0.112		-0.713	-2.36	0.015	-0.028	-1.18		-0.666		0.377		0.378	0.105	0.89	0.735	0.0332		0.505		Extracellular Space	other	efficacy,unspecified application	collagenase clostridium histolyticum	1285	12828	363265	collagen, type IV, alpha 3 (Goodpasture antigen)	10347807	--	1438779_at	1450224_at	10924719	Bt.12794.1.S1_at	216896_at	--	1438779_at	--
SLC14A1	-0.084	-0.131	-0.739	-3.075	-0.613		-0.829		-0.496		0.679	0.216	0.415	0.00349	0.00228		0.339		0.622		Plasma Membrane	transporter			6563	108052	54301	solute carrier family 14 (urea transporter), member 1 (Kidd blood group)	10459866	1369857_a_at	1428114_at	1448640_at	10805335	--	205856_at	--	1428114_at	--
PTGS1	-0.03	-0.179	-0.366	-2.748	-0.199	0.063	-1.07		-1.79	0.525	0.92	0.177	0.136	0.0441	0.0265	0.709	0.0825		0.0663	0.0349	Cytoplasm	enzyme	efficacy	acetaminophen/pentazocine, acetaminophen/clemastine/pseudoephedrine, aspirin/butalbital/caffeine, acetaminophen/caffeine/dihydrocodeine, aspirin/hydrocodone, aspirin/oxycodone, acetaminophen/aspirin/caffeine, aspirin/pravastatin, acetaminophen/dexbrompheniramine/pseudoephedrine, aspirin/meprobamate, aspirin/caffeine/propoxyphene, aspirin/butalbital/caffeine/codeine, aspirin/caffeine/dihydrocodein…	5742	19224	24693	prostaglandin-endoperoxide synthase 1 (prostaglandin G/H synthase and cyclooxygenase)	10471721	1381806_at	1436448_a_at	1423414_at	10835817	Bt.2151.2.A1_at	205127_at	--	1436448_a_at	A_23_P216966
ADORA1	0.041	0.21		-3.265	0.178	-0.045	-0.412		-1.387		0.569	0.0565		0.000685	0.222	0.562	0.31		0.154		Plasma Membrane	G-protein coupled receptor		adenosine, dyphylline, aminophylline, clofarabine, theophylline, pentoxifylline, caffeine, theobromine, tecadenoson	134	11539	29290	adenosine A1 receptor	10357878	1387721_at	--	1435495_at	10767771	Bt.4496.1.S1_at	205481_at	--	1427331_at	--
RGS7	0.025	0.282	0.419	-3.146	0.037	-0.286	-0.519		-0.973		0.69	0.0313	0.486	0.000588	0.761	0.118	0.525		0.491		Cytoplasm	enzyme			6000	24012	54296	regulator of G-protein signaling 7	10360418	1368373_at	1450659_at	1450659_at	10770119	Bt.4470.1.S1_at	216970_at	--	1450659_at	--
SOAT1	-0.012	0.303	0.203	-2.893	0.28	0.11	-0.131		-1.038	-0.204	0.934	0.541	0.184	0.00159	0.00481	0.346	0.619		0.0386	0.499	Cytoplasm	enzyme	unspecified application	pactimibe, ezetimibe, hesperetin	6646	20652	81782	sterol O-acyltransferase 1	10359161	1369002_at	1417695_a_at	1448068_at	10768979	Bt.13728.1.S1_at	221561_at	--	1417695_a_at	A_32_P103131
PSEN1	-0.188	0.123	0.533	-2.736	0.076	0.213	0.209	0.499	-0.692	0.2	0.03	0.283	0.578	0.0451	0.333	0.107	0.259	3.4e-08	0.344	0.232	Plasma Membrane	peptidase	diagnosis,unspecified application	(R)-flurbiprofen	5663	19164	29192	presenilin 1	10397094	1368792_at	1420261_at	1425549_at	10885808	Bt.4948.1.S1_at	203460_s_at	PSEN1	1420261_at	A_23_P205686
NOV	0.174	0.037	-0.154	-3.665	-0.8	0.376	-0.517		-1.522	0.141	0.677	0.731	0.236	0.0179	5.24e-06	0.0204	0.385		0.0907	0.655	Extracellular Space	growth factor			4856	18133	81526	nephroblastoma overexpressed	10424119	1368883_at	1426852_x_at	1426852_x_at	10896541	Bt.13482.1.S1_at	204501_at	--	1426852_x_at	A_23_P82929
TLR4	-0.092	0.176	0.134	-3.608	-0.18	0.532	-0.575		-0.812	0.341	0.696	0.345	0.424	0.00133	0.0463	0.000873	0.0769		0.179	0.183	Plasma Membrane	transmembrane receptor	efficacy	resatorvid	7099	21898	29260	toll-like receptor 4	10505517	1387982_at	1418162_at	1442827_at	10869535	Bt.9030.1.S1_at	221060_s_at	--	1442827_at	A_32_P66881
IGFBP5	0.272	-0.487		-2.857	0.922	-0.173	0.938		-2.781		0.162	0.632		0.0184	0.000265	0.241	0.0327		0.239		Extracellular Space	other	unspecified application		3488	16011	25285	insulin-like growth factor binding protein 5	10355500	1387348_at	--	1452114_s_at	10928837	Bt.21465.1.S1_at	203425_s_at	--	1452114_s_at	--
HLA-DRA	0	0.882	0.731	-3.657	0.039	-0.045	0.306		-1.997	0.971	1	0.374	0.355	0.0239	0.928	0.93	0.289		0.0741	0.0538	Plasma Membrane	transmembrane receptor			3122	100504404	294269	major histocompatibility complex, class II, DR alpha	10450161	1370883_at	1422892_s_at	1426202_at	10828344	Bt.8552.1.S1_at	210982_s_at	--	1422892_s_at	A_32_P87697
MMP1	-0.173		0.425	-2.567	-0.163	0.203	0.546		-0.912	1.383	0.149		0.203	0.00601	0.0882	0.49	0.2		0.303	0.101	Extracellular Space	peptidase	diagnosis,efficacy,safety	marimastat	4312	83995	300339	matrix metallopeptidase 1 (interstitial collagenase)	10583080	--	1422175_at	1422175_at	10907893	Bt.72.1.S1_at	204475_at	--	1422175_at	A_23_P1691
IFNA1/IFNA13	0.402		1.227	-3.186			1.29		-1.277		0.101		0.0773	0.0203			0.0463		0.0129		Extracellular Space	cytokine	diagnosis		3439|3447	15972|15968|242517|15962|15965|230398|404549|15974|230396|15964|15969|15970|242519	690894|680208|502959	interferon, alpha 1	10514315	--	1450614_x_at	1422332_at	--	--	208375_at	--	1422404_x_at	--
TLR7		-0.044	0.419	-3.149	0.501	-0.112	1.73		-1.244			0.861	0.536	0.0125	0.00068	0.377	0.0727		0.0458		Plasma Membrane	transmembrane receptor		UC-1V150, resiquimod, hydroxychloroquine, imiquimod	51284	170743	317468	toll-like receptor 7	--	1382531_at	1422010_at	1449640_at	10933345	Bt.21886.1.S1_at	220146_at	--	1422010_at	--
IL6	0.425	0.76	1.104	-1.052	1.72	2.96	0.152		-0.671		0.071	0.042	0.0287	0.53	2.79e-05	0.00125	0.62		0.67		Extracellular Space	cytokine	diagnosis,disease progression,efficacy,prognosis,safety,unspecified application	tocilizumab	3569	16193	24498	interleukin 6 (interferon, beta 2)	10520452	1369191_at	1450297_at	1450297_at	10859799	Bt.3686.1.S1_at	205207_at	--	1450297_at	--
RGS1	-0.099	-0.103	0.662	-0.943	-0.288	3.91	1.12		-0.397	0.842	0.362	0.313	0.00496	0.0401	0.0245	9.22e-07	0.0868		0.691	0.00287	Plasma Membrane	other			5996	50778	54289	regulator of G-protein signaling 1	10358408	1398540_at	1417601_at	1417601_at	10768346	Bt.4310.1.A1_at	202989_at	--	1417601_at	A_23_P97141
FCGR2B	-0.225	0.765	-0.804	-1.418	0.889	-0.115	-0.748		2.231	0.081	0.148	0.00233	0.336	0.232	0.000364	0.242	0.379		0.0444	0.857	Plasma Membrane	transmembrane receptor			2213	14130	289211	Fc fragment of IgG, low affinity IIb, receptor (CD32)	10360028	1371079_at	1447622_at	1447622_at	10769771	Bt.4679.1.S1_at	210889_s_at	--	1447622_at	A_23_P34644
CD82	0.187	0.663	0.273	-1.291	0.54		-0.303		2.207	0.641	0.478	0.00488	0.109	0.13	0.00013		0.534		0.000638	0.0192	Plasma Membrane	other			3732	12521	83628	CD82 molecule	10485213	1386976_at	1416401_at	1449611_at	10847572	--	203904_x_at	--	1416401_at	A_23_P1782
CD80	0.224	0.096	0.773	-1.55	0.177	-0.024	0.195		2.272		0.163	0.288	0.102	0.102	0.558	0.75	0.416		0.00135		Plasma Membrane	transmembrane receptor	efficacy,prognosis	abatacept, belatacept	941	12519	25408	CD80 molecule	10435704	1388013_at	1454372_at	1427717_at	10754176	Bt.27986.1.S1_at	207176_s_at	--	1454372_at	--
TGFB2	0.16	0.219	-0.14	-1.223	0.155	-0.005	0.601		2.172		0.247	0.196	0.533	0.196	0.0898	0.98	0.065		0.00287		Extracellular Space	growth factor	efficacy	AP-12009	7042	21808	81809	transforming growth factor, beta 2	10360920	1387172_a_at	1438303_at	1438303_at	10770577	Bt.6438.1.A1_at	220407_s_at	--	1450922_a_at	--
CD247	-0.026	-0.184	-0.999	-1.479	-0.089	-0.452	0.15		2.323		0.688	0.121	0.166	0.207	0.277	0.00403	0.808		0.00279		Plasma Membrane	transmembrane receptor		visilizumab, blinatumomab	919	12503	25300	CD247 molecule	10351353	1370621_at	1420716_at	1426396_at	10765339	Bt.4763.1.S1_at	210031_at	--	1452539_a_at	--
CTGF	-0.031	-0.049		-0.693	0.052	-0.415	-0.081		2.459		0.892	0.604		0.114	0.54	0.496	0.62		0.00317		Extracellular Space	growth factor			1490	14219	64032	connective tissue growth factor	10362201	1367631_at	--	1416953_at	10717233	Bt.5240.1.S1_at	209101_at	--	1416953_at	--
SLC2A2	0.262	-0.117	-1.003	-1.005	-0.045	0.086	-0.396		1.861		0.0823	0.266	0.155	0.0351	0.524	0.46	0.447		0.174		Plasma Membrane	transporter			6514	20526	25351	solute carrier family 2 (facilitated glucose transporter), member 2	10491171	1387228_at	1449067_at	1449067_at	10814630	Bt.13076.1.S1_at	206535_at	--	1449067_at	--
TM4SF1	0.072	0.451		-1.479	-0.146	0.295	-0.191		1.799		0.606	0.13		0.413	0.181	0.174	0.283		0.0311		Plasma Membrane	other			4071	17112	295061	transmembrane 4 L six family member 1	10498273	1378305_at	--	1448069_at	10823278	Bt.6087.1.S1_at	209387_s_at	--	1439925_at	--
PRSS23	0.243	-0.404	-0.339	-0.678	-0.11	0.471	0.136		3.558		0.298	0.142	0.317	0.101	0.239	0.108	0.49		0.000826		Extracellular Space	peptidase			11098	76453	308807	protease, serine, 23	10554814	1373152_at	1446560_at	1431057_a_at	10723576	Bt.20330.1.S1_at	202458_at	--	1437671_x_at	--
GADD45B	1.16	1.023	0.118	-0.468	-0.11	-0.284	-0.645	3.979	1.777	-0.24	0.000141	0.000584	0.568	0.146	0.24	0.2	0.24	0	0.0438	0.314	Cytoplasm	other			4616	17873	299626	growth arrest and DNA-damage-inducible, beta	10364950	1372016_at	1449773_s_at	1420197_at	10900358	Bt.4371.1.S1_at	213560_at	GADD45B	1449773_s_at	A_24_P239606
PCDH7	0.052		-0.207	-0.791	0.031	0.392	-1.95		1.754		0.572		0.369	0.344	0.719	0.0749	0.000402		0.333		Plasma Membrane	other			5099	54216	360942	protocadherin 7	10521972	--	1427592_at	1427592_at	10776978	Bt.12063.1.S1_at	205534_at	--	1456214_at	--
CYR61	0.019	-0.293	0.127	0.454	0.526	-0.109	0.283		3.461		0.834	0.872	0.511	0.33	0.000727	0.886	0.315		0.0194		Extracellular Space	other	unspecified application		3491	16007	83476	cysteine-rich, angiogenic inducer, 61	10502655	1368290_at	1442340_x_at	1416039_x_at	10827231	Bt.22000.1.A1_at	210764_s_at	--	1457823_at	--
ROBO1	-0.062	-0.038		0.38	0.612	0.799	0.665		2.573		0.791	0.832		0.288	0.000401	8.34e-05	0.0166		0.0405		Plasma Membrane	transmembrane receptor			6091	19876	58946	roundabout, axon guidance receptor, homolog 1 (Drosophila)	10436519	1369338_at	--	1457407_at	10749892	Bt.9950.1.S1_at	213194_at	--	1427231_at	--
TNC	0.182		-0.545	0.777			0.422		3.362		0.344		0.464	0.515			0.259		0.0264		Extracellular Space	other	diagnosis,response to therapy		3371	21923		tenascin C	10513739	--	1456344_at	1456344_at	--	--	216005_at	--	1456344_at	--
UBD	-0.036	0.629		0.909	1.61	0.142			3.096		0.783	0.282		0.249	0.0011	0.101			0.00493		Nucleus	other			10537	24108	29168	ubiquitin D	10445112	1368762_at	--	1419762_at	10830854	Bt.5897.2.S1_at	--	--	1419762_at	--
PML	-0.092		0.281	-0.643	0.299		1.68		2.64	-0.223	0.337		0.0985	0.189	0.00201		0.000428		0.0273	0.199	Nucleus	transcription regulator		arsenic trioxide	5371	18854	315713	promyelocytic leukemia	10594053	--	1456103_at	1456103_at	10917870	--	206503_x_at	--	1459137_at	A_23_P334664
Rcan2	-0.032	0.193		-0.769	0.049				2.845		0.814	0.751		0.278	0.712				0.0279		Other	other				53901	140666	regulator of calcineurin 2	10445325	1389066_at	--	1450243_a_at	10926658	--	--	--	1421425_a_at	--
SMAD3	-0.032	0.313	0.277	0.595	0.039	-0.09	1.78		2.657	0.2	0.84	0.602	0.394	0.219	0.566	0.35	0.0475		0.00227	0.201	Nucleus	transcription regulator			4088	17127	25631	SMAD family member 3	10594404	1369528_at	1450471_at	1450472_s_at	10918169	Bt.3523.1.A1_at	205398_s_at	--	1450471_at	A_23_P359091
ITGA4	0.006		-0.915	-3.158	-0.575	-0.102	0.397		1.048	-0.078	0.951		0.244	0.0405	0.00212	0.302	0.557		0.406	0.57	Plasma Membrane	transmembrane receptor	efficacy,prognosis	natalizumab	3676	16401	311144	integrin, alpha 4 (antigen CD49D, alpha 4 subunit of VLA-4 receptor)	10473125	--	1421194_at	1427615_at	10837138	Bt.8130.1.S1_at	205884_at	--	1450155_at	A_23_P56505
FUT4	0.026	0.167	-0.593	-3.069	-0.022	0.119	1.25	2.048	2.145	0.332	0.896	0.125	0.409	0.00078	0.861	0.249	0.0247	6.68e-05	0.00962	0.0529	Cytoplasm	enzyme			2526	14345	60670	fucosyltransferase 4 (alpha (1,3) fucosyltransferase, myeloid-specific)	10590957	1373838_at	1455843_at	1450834_at	10914992	Bt.12767.1.S2_at	209893_s_at	FUT4	1450834_at	A_23_P12965
SLC1A3	-0.092	0.197	-0.758	-2.801	0.711	0.104	1.56		2.13	-0.115	0.756	0.396	0.166	0.00271	7.76e-05	0.229	0.13		0.0159	0.542	Plasma Membrane	transporter		riluzole	6507	20512	29483	solute carrier family 1 (glial high affinity glutamate transporter), member 3	10427590	1388064_a_at	1439072_at	1452031_at	10821824	Bt.361.1.S1_at	202800_at	--	1426340_at	A_24_P286114
MBP	0.08		-1.563	-2.46		-0.381	-0.592		1.625	0.235	0.472		0.0633	0.0209		0.0293	0.219		0.187	0.145	Extracellular Space	other	diagnosis,unspecified application		4155	17196		myelin basic protein	10457022	--	1433532_a_at	1456228_x_at	--	Bt.12606.1.S1_a_at	209072_at	--	1456228_x_at	A_24_P402080
TSLP	0.395	0.582		-2.561	0.209				2.146		0.0693	0.0295		0.156	0.0426				0.0121		Extracellular Space	cytokine			85480	53603	688621	thymic stromal lymphopoietin	10454601	1381070_at	--	1450004_at	10800783	--	--	--	1450004_at	--
CIITA	0.068	-0.145	1.292	-3.17	0.144	0.096	-0.878		2.216	1.281	0.658	0.13	0.135	0.00342	0.144	0.529	0.232		0.00894	5.32e-05	Nucleus	transcription regulator			4261	12265	85483	class II, major histocompatibility complex, transactivator	10433507	1369214_a_at	1447075_at	1447075_at	10740442	Bt.24665.1.S1_at	211884_s_at	--	1447075_at	A_32_P209960
IFNG	-0.075	-0.097	0.738	-2.639	-0.145	0.076	-0.172		2.733		0.573	0.343	0.42	0.13	0.0597	0.327	0.457		0.0144		Extracellular Space	cytokine	diagnosis,efficacy,unspecified application		3458	15978	25712	interferon, gamma	10366586	1370790_at	1425947_at	1425947_at	10895625	Bt.188.1.S1_at	210354_at	--	1425947_at	--
TP53	-0.005	0.651	0.927	-3.255	0.293	1.08	-0.156		1.945		0.946	0.00155	0.435	0.0695	0.00204	7.64e-05	0.527		0.105		Nucleus	transcription regulator	diagnosis,disease progression,efficacy,prognosis,response to therapy,unspecified application		7157	22059	24842	tumor protein p53	10377550	1367831_at	1459780_at	1459780_at	10734975	Bt.12280.1.S1_at	201746_at	--	1459780_at	--
PDE4B	0.492	1.549	1.066	-2.604	0.889	0.842	0.678		1.558	0.714	0.0126	0.00226	0.229	0.00168	4.26e-06	0.00494	0.00268		0.0256	0.00276	Cytoplasm	enzyme		enprofylline, dyphylline, nitroglycerin, arofylline, tetomilast, L 869298, ibudilast, aminophylline, anagrelide, cilomilast, milrinone, rolipram, dipyridamole, L-826,141, ketotifen, roflumilast, tolbutamide, papaverine, theophylline, pentoxifylline, caffeine	5142	18578	24626	phosphodiesterase 4B, cAMP-specific	10506335	1369044_a_at	1446577_at	1447718_at	10870342	Bt.20286.1.S1_at	203708_at	--	1444731_at	A_23_P74278
RGS20	-0.119		1.663	-1.631		0.207	0.098		0.989		0.298		0.0441	0.149		0.106	0.614		0.251		Cytoplasm	other			8601	58175	362477	regulator of G-protein signaling 20	10352957	--	1443694_at	1446199_at	--	BtAffx.1.20.S1_at	210138_at	--	1443694_at	--
THBS2	-0.214	0.259		-2.255	-0.952	0.62	0.52		1.538		0.475	0.155		0.00195	4.88e-05	0.0712	0.0277		0.0377		Extracellular Space	other			7058	21826	292406	thrombospondin 2	10447951	1385751_at	--	1422571_at	10718217	Bt.5522.1.S1_at	203083_at	--	1422571_at	--
FST	0.63	0.547		-0.323	2.72	0.111	-0.266		3.349		0.0201	0.209		0.305	6.18e-08	0.446	0.374		0.00527		Extracellular Space	other			10468	14313	24373	follistatin	10412260	1387843_at	--	1434458_at	10821408	Bt.405.1.S1_at	204948_s_at	--	1421365_at	--
THBS1	0.163			-0.242		-0.096	-0.726		4.845	-0.191	0.505			0.638		0.246	0.461		0.00244	0.525	Extracellular Space	other	diagnosis,efficacy		7057	21825		thrombospondin 1	10474700	--	--	1460302_at	--	Bt.5301.2.A1_at	201107_s_at	--	1460302_at	A_24_P142118
RGS16	0.629		0.745	-0.923	0.809	0.241	0.858		4.588	0.738	0.0037		0.477	0.266	4.14e-05	0.0247	0.00685		8.56e-05	0.0306	Cytoplasm	other			6004	19734	360857	regulator of G-protein signaling 16	10350733	--	1455265_a_at	1426037_a_at	10764773	Bt.4133.1.S1_at	209324_s_at	--	1426037_a_at	A_23_P320578
SERPINE1	0.663	0.775		-0.046	0.994	1.24	0.521		5.107		0.0304	0.149		0.944	5.53e-06	0.00226	0.0483		0.000718		Extracellular Space	other	diagnosis,disease progression,efficacy,prognosis,safety	drotrecogin alfa	5054	18787	24617	serpin peptidase inhibitor, clade E (nexin, plasminogen activator inhibitor type 1), member 1	10534667	1392264_s_at	--	1419149_at	10761047	Bt.5229.1.S1_at	202627_s_at	--	1419149_at	--
LCN2	0.502	1.88	3.003	0.087	1.32		-1.65		-5.273		0.0121	0.0213	0.00154	0.765	0.000142		0.00665		0.0243		Extracellular Space	transporter	diagnosis,unspecified application		3934	16819	170496	lipocalin 2	10481627	1387011_at	1427747_a_at	1427747_a_at	10844331	--	212531_at	--	1427747_a_at	--

## Sheet: Notes
All microarray-based expression values were calculated using GEO2R. The RNA-Seq dataset was processed from the GSE40548_gene_exp.diff.gz file (GEO) in Excel.
The datasets were filtered in IPA to log base >= 1 and p-value <= 0.05
The heat map was produced by taking the union of all mammalian orthologs used in the upstream regulator networks for TNF for all 4 species. Values with bold font passed the log ratio and p-value cutoff and were used to predict TNF for each species
